# Supplementary material for: Comprehensive analyses of the citrus WRKY gene family involved in the metabolism of fruit sugars and organic acids
Source: Front Plant Sci. 2023 Sep 15;14:1264283. doi: 10.3389/fpls.2023.1264283 (PMC10540311; doi:10.3389/fpls.2023.1264283)
Supplement: Supplementary file 2 [file Table_1.xlsx]

## Sheet: Table S1
Table S1. List of orthologous WRKYs in different citrus genomes.
Groups	CsWRKY	RMW	pI	CcWRKY	Identify%	CgWRKY	Identify%	PtWRKY	Identify%	sbWRKY	Identify%	SjgWRKY	Identify%	CiWRKY	Identify%
Group I-9	Cs1g_pb006600.1	64.67	7.59	Ciclev10000654m	98.485	Cg1g022310.1	99.663	Pt5g025130.1	98.662	sb25249.1	96.801	sjg168850.1	98.651	Ci237440.1	98.822
	Cs2g_pb018340.1	53.32	6.73	Ciclev10015049m	100	Cg2g019920.1	98.569	Pt2g015060.1	97.137	sb24632.2	95.714	sjg199780.1	97.955	Ci088490.2	98.569
	Cs4g_pb000680.1	53.03	6.72	Ciclev10008138m	98.758	Cg4g024270.1	100	Pt1g019770.1	98.554	sb27747.1	95.885	sjg023700.1	98.148	Ci214860.2	98.76
	Cs4g_pb000680.2	52.69	6.51	Ciclev10008138m	97.938	Cg4g024270.2	99.177	Pt1g019770.2	97.737	sb27747.1	95.267	sjg023700.1	97.737	Ci214860.3	97.942
	Cs4g_pb000680.3	53.29	6.61	Ciclev10008138m	98.763	Cg4g024270.2	100	Pt1g019770.2	98.56	sb27747.1	96.091	sjg023700.1	98.56	Ci214860.3	98.765
	Cs4g_pb006470.1	77.91	6	Ciclev10007904m	97.543	Cg4g017340.2	99.032	Pt1g016410.1	98.34	sb30708.7	97.099	sjg080940.2	99.585	Ci189190.2	99.585
	Cs4g_pb006470.2	78.04	6	Ciclev10007904m	98.289	Cg4g017340.1	99.033	Pt1g016410.2	98.343	sb30708.7	97.238	sjg080940.1	99.586	Ci189190.4	99.586
	Cs4g_pb006470.3	78.04	6	Ciclev10007904m	98.289	Cg4g017340.1	99.033	Pt1g016410.2	98.343	sb30708.7	97.238	sjg080940.1	99.586	Ci189190.4	99.586
	Cs4g_pb008170.1	60.91	7.06	Ciclev10007882m	99.822	Cg4g013200.1	98.407	Pt1g015620.3	98.938	sb30427.1	95.929	sjg083720.1	98.056	Ci097890.1	98.584
	Cs6g_pb004840.1	51.89	8.59	Ciclev10011660m	99.786	Cg6g003030.1	94.243	Pt6g016880.1	96.375	sb36909.1	94.03	sjg171940.1	96.596	Ci172920.1	96.588
	Cs6g_pb004840.2	51.74	8.45	Ciclev10011660m	99.573	Cg6g003030.1	94.444	Pt6g016880.1	96.162	sb36909.1	94.03	sjg171940.1	96.383	Ci172920.1	96.375
	Cs6g_pb004840.3	46.42	8.27	Ciclev10011660m	99.754	Cg6g003030.1	93.366	Pt6g016880.1	96.069	sb36909.4	93.824	sjg171940.2	95.972	Ci172920.1	96.069
	Cs6g_pb016850.1	62.37	6.74	Ciclev10011386m	99.823	Cg6g009950.1	99.553	Pt6g012110.2	97.364	sb11357.1	96.825	sjg206770.1	99.823	Ci305440.1	99.527
	Cs6g_pb016850.2	62.5	6.74	Ciclev10011386m	100	Cg6g009950.2	99.554	Pt6g012110.2	97.54	sb11357.4	96.831	sjg206770.2	99.824	Ci305440.1	99.764
	Cs6g_pb020450.1	90.29	6.04	Ciclev10013781m	97.672	Cg6g025600.1	98.274	Pt6g003530.1	97.534	sb13798.2	97.194	sjg051940.1	98.196	Ci076870.1	99.015
	Cs7g_pb004560.1	56.82	7.45	Ciclev10031225m	99.81	Cg7g021700.1	99.427	Pt4g000360.1	98.289	sb15116.1	97.909	sjg009580.1	98.669	Ci016170.1	99.24
	Cs7g_pb004560.2	41.45	5.64	Ciclev10031225m	99.742	Cg7g021700.1	99.485	Pt4g000360.1	98.196	sb15116.1	98.196	sjg009580.1	98.969	Ci016170.1	99.485
	Cs7g_pb004560.3	48.58	6.25	Ciclev10031225m	99.778	Cg7g021700.2	99.556	Pt4g000360.1	98.42	sb15116.2	98.226	sjg009580.1	98.871	Ci016170.2	99.557
	Cs7g_pb004560.4	41.45	5.64	Ciclev10031225m	99.742	Cg7g021700.1	99.485	Pt4g000360.1	98.196	sb15116.1	98.196	sjg009580.1	98.969	Ci016170.1	99.485
Group II_a-3	Cs1g_pb010100.1	35.44	8.27	Ciclev10026105m	98.746	Cg1g021340.1	100	Pt7g005910.1	99.071	sb31928.1	97.188	sjg117110.1	98.75	Ci236820.1	98.438
	Cs1g_pb010100.2	26.19	9.2	Ciclev10026105m	98.298	Cg1g021340.2	100	Pt7g005910.3	98.745	sb31928.5	97.881	sjg117110.2	98.305	Ci236820.2	98.305
	Cs1g_pb010100.3	26.19	9.2	Ciclev10026105m	98.298	Cg1g021340.2	100	Pt7g005910.3	98.745	sb31928.5	97.881	sjg117110.2	98.305	Ci236820.2	98.305
	Cs4g_pb021930.1	28.82	8.89	Ciclev10009250m	99.225	Cg4g001460.1	96.911	Pt1g000790.1	94.595	sb13335.1	89.575	sjg084660.1	96.139	Ci004600.1	97.683
	Cs4g_pb021940.1	35.9	7.62	Ciclev10008930m	100	Cg4g001470.1	97.813	Pt1g000760.1	98.125	sb13320.2	96.875	sjg086200.1	97.813	Ci004590.1	99.063
Group II_b-7	Cs2g_pb008310.1	66.08	6.46	Ciclev10014642m	99.179	Cg2g045420.1	94.59	Pt2g028570.1	98.363	sb27938.2	97.049	sjg121170.1	98.532	Ci145260.1	98.689
	Cs2g_pb017190.1	65.19	6.77	Ciclev10014665m	100	Cg2g018660.1	98.949	Pt2g014040.1	98.167	sb24616.1	95.5	sjg290850.1	99	Ci238840.1	98.667
	Cs4g_pb008880.1	62.68	7.19	Ciclev10007917m	99.634	Cg4g012460.1	96.942	Pt1g014890.1	94.211	sb30601.1	92.832	sjg082260.1	96.848	Ci097170.1	97.445
	Cs4g_pb011150.1	54.42	8.48	Ciclev10019820m	99.8	Cg5g039340.1	98.805	Pt3g035020.1	97.561	sb33754.2	97.41	sjg039970.1	99.004	Ci021010.1	98.805
	Cs4g_pb011150.2	54.42	8.48	Ciclev10019820m	99.8	Cg5g039340.1	98.805	Pt3g035020.1	97.561	sb33754.2	97.41	sjg039970.1	99.004	Ci021010.1	98.805
	Cs5g_pb012140.1	65.2	6.39	Ciclev10019383m	98.837	Cg5g003350.1	99.834	Pt3g001190.1	98.176	sb10755.1	94.527	sjg178120.2	98.176	Ci091290.1	98.839
	Cs5g_pb012140.2	61.03	7.52	Ciclev10019383m	98.577	Cg5g003350.1	99.645	Pt3g001190.1	98.046	sb10755.1	95.204	sjg178120.2	98.224	Ci091290.1	98.757
	Cs6g_pb019380.1	63.59	6.52	Ciclev10011501m	98.45	Cg6g024200.1	98.628	Pt6g002510.1	98.472	sb23143.1	95.763	sjg068700.1	97.623	Ci045100.1	98.971
	Cs6g_pb019380.2	60.85	6.52	Ciclev10011501m	98.45	Cg6g024200.1	98.387	Pt6g002510.1	98.208	sb23143.1	95.707	sjg068700.1	97.491	Ci045100.1	98.746
	Cs7g_pb003600.1	55.67	7.17	Ciclev10031162m	92.398	Cg7g020740.1	84.507	Pt4g003100.1	85.276	sb15354.1	81.469	sjg006760.3	97.619	Ci015170.2	95.082
	Cs7g_pb003600.2	62.81	7.25	Ciclev10031162m	98.684	Cg7g020740.1	98.239	Pt4g003100.1	89.2	sb15354.1	93.838	sjg006760.2	97.876	Ci015170.2	98.597
Group II_c-12	Cs1g_pb001760.1	22.8	9.68	Ciclev10023956m	77.419	Cg1g027010.1	86.58	Pt7g002860.1	86.58	sb21692.1	86.58	sjg126090.1	86.58	Ci134440.1	86.58
	Cs1g_pb001760.2	25.82	9.47	Ciclev10023956m	75.789	Cg1g027010.1	99.567	Pt7g002860.1	99.134	sb21692.1	98.701	sjg126090.1	99.567	Ci134440.1	99.567
	Cs2g_pb022330.1	20.88	8.85	Ciclev10017531m	100	Cg2g010670.1	97.826	Pt2g010220.1	96.196	sb38405.2	92.391	sjg099720.1	98.37	Ci192760.1	97.283
	Cs2g_pb007280.1	35.14	7.34	Ciclev10018230m	97.756	Cg2g044350.1	100	Pt2g029490.1	96.855	sb28030.1	96.541	sjg121540.1	97.059	Ci155750.1	95.597
	Cs4g_pb004750.1	18.3	5.1	Ciclev10009761m	100	Cg4g019190.1	100	Pt1g023510.4	98.148	sb35831.1	96.25	sjg022390.1	98.75	Ci249270.1	99.375
	Cs4g_pb010490.1	35.55	8.6	Ciclev10021174m	99.689	Cg5g038680.1	99.69	Pt3g035620.1	98.765	sb18037.1	95.666	sjg305240.1	99.071	Ci020350.1	99.071
	Cs5g_pb002080.1	21.59	9.59	Ciclev10024257m	100	Cg5g041440.1	96.923	Pt3g037920.1	99.471	sb30692.1	96.825	sjg294600.1	97.354	Ci000480.1	98.462
	Cs7g_pb004790.1	32.05	6.65	Ciclev10032283m	100	Cg7g021940.3	98.973	Pt4g000580.6	99.315	sb15452.8	97.945	sjg008630.1	99.13	Ci016440.4	99.658
	Cs7g_pb004790.2	32.05	6.65	Ciclev10032283m	100	Cg7g021940.3	98.973	Pt4g000580.6	99.315	sb15452.8	97.945	sjg008630.1	99.13	Ci016440.4	99.658
	Cs7g_pb004790.3	32.05	6.65	Ciclev10032283m	100	Cg7g021940.3	98.973	Pt4g000580.6	99.315	sb15452.8	97.945	sjg008630.1	99.13	Ci016440.4	99.658
	Cs7g_pb004790.4	32.05	6.65	Ciclev10032283m	100	Cg7g021940.3	98.973	Pt4g000580.6	99.315	sb15452.8	97.945	sjg008630.1	99.13	Ci016440.4	99.658
	Cs7g_pb004790.5	32.05	6.65	Ciclev10032283m	100	Cg7g021940.3	98.973	Pt4g000580.6	99.315	sb15452.8	97.945	sjg008630.1	99.13	Ci016440.4	99.658
	Cs7g_pb004790.6	32.05	6.65	Ciclev10032283m	100	Cg7g021940.3	98.973	Pt4g000580.6	99.315	sb15452.8	97.945	sjg008630.1	99.13	Ci016440.4	99.658
	Cs7g_pb004790.7	32.05	6.65	Ciclev10032283m	100	Cg7g021940.3	98.973	Pt4g000580.6	99.315	sb15452.8	97.945	sjg008630.1	99.13	Ci016440.4	99.658
	Cs7g_pb007260.1	17.16	10.21	Ciclev10032816m	95.775	Cg7g016740.1	92.958	Pt4g004740.1	92.958	sb15459.2	90.141	sjg028690.1	92.958	Ci036300.1	93.662
	Cs7g_pb007260.2	21.8	9.56	Ciclev10032816m	100	Cg7g016740.1	98.974	Pt4g004740.1	98.462	sb15459.2	95.385	sjg028690.1	97.436	Ci036300.1	98.974
	Cs7g_pb013090.1	38.28	7.08	Ciclev10032012m	99.708	Cg5g027180.1	98.542	Pt4g012940.1	97.965	sb12685.1	96.793	sjg054610.1	98.834	Ci072320.1	99.125
	Cs9g_pb001060.1	40.92	6.45	Ciclev10005203m	99.731	Cg9g001010.1	98.925	Pt9g001020.1	97.312	sb17602.3	95.989	sjg134810.2	97.855	Ci136300.1	98.656
	Cs9g_pb001060.2	40.92	6.45	Ciclev10005203m	99.731	Cg9g001010.1	98.925	Pt9g001020.1	97.312	sb17602.3	95.989	sjg134810.2	97.855	Ci136300.1	98.656
	CsUn_pb021000.1	18.07	10.06	Ciclev10032943m	99.375	Cg7g010390.1	96.894	Pt4g014960.1	97.516	sb27379.1	96.774	sjg017860.1	98.137	Ci180560.1	97.516
	CsUn_pb021000.2	15.22	10.26	Ciclev10032943m	99.038	Cg7g010390.1	96.154	Pt4g014960.1	96.154	sb27379.1	94.898	sjg017860.1	97.115	Ci180560.1	96.154
	CsUn_pb021000.3	18.27	10.06	Ciclev10032943m	100	Cg7g010390.1	97.546	Pt4g014960.1	98.16	sb27379.1	96.774	sjg017860.1	98.773	Ci180560.1	98.16
Group II_d-4	Cs1g_pb017690.1	40.42	9.47	Ciclev10025925m	98.63	Cg1g005770.1	99.454	Pt7g017020.1	97.541	sb26825.2	98.361	sjg314000.1	97.814	Ci057940.1	99.18
	Cs3g_pb017590.1	38.7	9.62	Ciclev10001636m	98.324	Cg3g021010.1	99.722	Pt5g004720.1	76.602	sb35502.1	96.399	NA	NA	Ci288320.1	99.164
	Cs3g_pb017590.2	33.35	10.07	Ciclev10001636m	96.486	Cg3g021010.2	99.679	Pt5g004720.1	71.885	sb35502.2	96.166	NA	NA	Ci288320.2	98.714
	Cs4g_pb021230.1	36.74	10.02	Ciclev10008836m	99.708	Cg4g000690.1	99.125	Pt1g001520.1	97.076	NA	NA	sjg087280.1	98.246	Ci318110.1	71.765
	Cs4g_pb021230.2	36.74	10.02	Ciclev10008836m	99.708	Cg4g000690.1	99.125	Pt1g001520.1	97.076	NA	NA	sjg087280.1	98.246	Ci318110.1	71.765
	Cs5g_pb033710.1	39.48	10.24	Ciclev10020867m	100	Cg5g034480.2	100	Pt3g031240.2	98.017	sb18501.2	97.746	sjg198120.1	99.15	Ci027610.2	99.717
	Cs5g_pb033710.2	39.48	10.24	Ciclev10020867m	100	Cg5g034480.2	100	Pt3g031240.2	98.017	sb18501.2	97.746	sjg198120.1	99.15	Ci027610.2	99.717
	Cs5g_pb033710.3	39.48	10.24	Ciclev10020867m	100	Cg5g034480.2	100	Pt3g031240.2	98.017	sb18501.2	97.746	sjg198120.1	99.15	Ci027610.2	99.717
	Cs8g_pb012170.1	40.55	10.37	Ciclev10028715m	98.329	Cg8g011160.1	100	PtUn004120.1	98.611	sb34766.1	96.389	sjg078430.1	99.444	Ci200740.1	98.889
Group II_e-6	Cs4g_pb010220.1	31.09	4.9	Ciclev10021624m	99.635	Cg5g038430.1	99.273	Pt3g035870.1	98.909	sb18246.1	97.818	sjg256550.2	99.273	Ci092540.1	70
	Cs2g_pb001850.1	54.38	5.78	Ciclev10014984m	98.218	Cg2g038590.1	99.799	Pt2g024060.1	98.795	sb12928.1	93.874	sjg167690.1	98.814	Ci187400.1	98.594
	Cs2g_pb006620.1	30.48	5.12	Ciclev10016229m	97.786	Cg2g043650.1	98.507	Pt2g030110.1	96.992	sb28364.2	95.865	sjg123890.2	98.134	Ci041310.1	98.881
	Cs2g_pb006620.2	30.57	5.12	Ciclev10016229m	98.175	Cg2g043650.1	98.885	Pt2g030110.1	97.407	sb28364.2	96.296	sjg123890.2	98.529	Ci041310.1	99.265
	Cs5g_pb002030.1	37.78	6.79	Ciclev10020943m	100	Cg5g041490.1	97.983	Pt3g037960.1	98.271	sb30684.1	97.118	sjg295480.2	98.271	Ci000530.1	99.135
	Cs5g_pb013270.1	34.12	5.99	Ciclev10024061m	95.752	Cg5g002150.1	98.371	Pt3g002320.1	92.182	sb11257.1	96.091	sjg297380.2	97.394	Ci092540.1	93.811
	Cs5g_pb013270.2	34.27	6.26	Ciclev10024061m	95.44	Cg5g002150.1	98.052	Pt3g002320.1	92.208	sb11257.2	96.104	sjg297380.1	97.403	Ci092540.1	93.506
	CsUn_pb000180.1	44.54	4.87	Ciclev10005095m	99.256	Cg9g027680.1	97.291	Pt9g019100.1	88.837	sb21285.2	94.307	sjg290470.1	96.798	Ci055870.1	97.531
Group III-6	Cs5g_pb002530.1	41.12	5.05	Ciclev10020744m	99.725	Cg5g040920.1	96.164	Pt3g037470.1	98.63	sb30294.1	94.247	sjg295780.1	96.986	Ci022680.1	98.63
	Cs5g_pb013850.1	37.64	4.99	Ciclev10021038m	99.107	Cg5g001540.1	99.703	Pt3g002870.1	98.516	sb11237.1	95.549	sjg219350.1	99.407	Ci061630.1	99.407
	Cs6g_pb016200.1	40.04	7.15	Ciclev10012055m	100	Cg6g010690.1	97.561	Pt6g011450.1	95.137	sb31140.1	91.843	sjg209700.1	97.568	Ci174730.1	97.568
	Cs7g_pb024820.1	35.01	6.43	Ciclev10032192m	100	Cg7g003890.1	98.714	Pt4g019960.1	97.473	sb19833.1	97.656	sjg238280.1	98.71	Ci071080.1	99.677
	Cs7g_pb024830.1	39.29	6.67	Ciclev10033384m	100	Cg7g003880.1	97.759	Pt4g019950.1	96.369	sb19804.1	92.179	sjg239210.1	97.479	Ci071070.1	99.44
	Cs9g_pb020900.1	42.17	5.64	Ciclev10005165m	100	Cg9g028250.1	96.899	Pt9g018630.1	95.361	sb19212.3	91.969	sjg285380.2	96.124	Ci056350.1	97.15
	Cs9g_pb020900.2	42.25	5.64	Ciclev10005165m	99.738	Cg9g028250.1	97.158	Pt9g018630.1	95.619	sb19212.3	91.731	sjg285380.1	96.134	Ci056350.1	96.899

## Sheet: Table S2
Table S2. The sequences of conserved motifs analyzed by MEME.
Motif Name	Sequence Width	Best Possible Matched Protein Sequences in Each Motif
MOTIF 1	20	WRKYGQKVVKGSPYPRSYYR
MOTIF 2	20	CPVRKQVZRSSEDPSIVITT
MOTIF 3	20	REPRFAVQTRSEVDILDDGY
MOTIF 4	11	YEGEHNHPLPA
MOTIF 5	20	YNWRKYGQKQVKGSEYPRSY
MOTIF 6	20	DPNFTSALAAAISSYIGHQN
MOTIF 7	20	ERSLEGQITEIVYKGMHNHP
MOTIF 8	20	IATAMASTTSAAASMLLSGS
Red bold: WRKY domain

## Sheet: Table S3
Table S3. Prediction of cis-acting elements in promoters of CsWRKYs.
Gene	Cis-regulatory elements	Sequence	Start	Length	Response
Cs1g_pb001760.1	TC-rich repeats	GTTTTCTTAC	1621	9	Defense and stress
Cs1g_pb001760.1	ABRE	ACGTG	1428	5	Abscisic acid
Cs1g_pb001760.1	Box 4	ATTAAT	177	6	Light
Cs1g_pb001760.1	Box 4	ATTAAT	730	6	Light
Cs1g_pb001760.1	GT1-motif	GGTTAA	49	6	Light
Cs1g_pb001760.1	GT1-motif	GGTTAA	320	6	Light
Cs1g_pb001760.1	G-box	TACGTG	1428	6	Light
Cs1g_pb001760.1	G-box	CACGAC	1560	6	Light
Cs1g_pb001760.1	MRE	AACCTAA	51	7	Light
Cs1g_pb001760.1	MRE	AACCTAA	66	7	Light
Cs1g_pb001760.1	TCT-motif	TCTTAC	1625	6	Light
Cs1g_pb001760.1	MBS	CAACTG	1658	6	Drought
Cs1g_pb001760.1	AE-box	AGAAACAA	610	8	Light
Cs1g_pb001760.1	AE-box	AGAAACTT	694	8	Light
Cs1g_pb001760.1	AE-box	AGAAACAA	1891	8	Light
Cs1g_pb001760.1	ARE	AAACCA	436	6	Anaerobic
Cs1g_pb001760.1	ARE	AAACCA	784	6	Anaerobic
Cs1g_pb001760.1	ARE	AAACCA	1009	6	Anaerobic
Cs1g_pb001760.1	MSA-like	(T/C)C(T/C)AACGG(T/C)(T/C)A	1677	8.5	Cell cycle
Cs1g_pb001760.1	WUN-motif	AAATTTCCT	1586	9	Wound
Cs1g_pb001760.2	AE-box	AGAAACAA	610	8	Light
Cs1g_pb001760.2	AE-box	AGAAACTT	694	8	Light
Cs1g_pb001760.2	AE-box	AGAAACAA	1891	8	Light
Cs1g_pb001760.2	ARE	AAACCA	436	6	Anaerobic
Cs1g_pb001760.2	ARE	AAACCA	784	6	Anaerobic
Cs1g_pb001760.2	ARE	AAACCA	1009	6	Anaerobic
Cs1g_pb001760.2	MSA-like	(T/C)C(T/C)AACGG(T/C)(T/C)A	1677	8.5	Cell cycle
Cs1g_pb001760.2	WUN-motif	AAATTTCCT	1586	9	Wound
Cs1g_pb001760.2	G-box	TACGTG	1428	6	Light
Cs1g_pb001760.2	G-box	CACGAC	1560	6	Light
Cs1g_pb001760.2	MRE	AACCTAA	51	7	Light
Cs1g_pb001760.2	MRE	AACCTAA	66	7	Light
Cs1g_pb001760.2	TCT-motif	TCTTAC	1625	6	Light
Cs1g_pb001760.2	MBS	CAACTG	1658	6	Drought
Cs1g_pb001760.2	ABRE	ACGTG	1428	5	Abscisic acid
Cs1g_pb001760.2	Box 4	ATTAAT	177	6	Light
Cs1g_pb001760.2	Box 4	ATTAAT	730	6	Light
Cs1g_pb001760.2	GT1-motif	GGTTAA	49	6	Light
Cs1g_pb001760.2	GT1-motif	GGTTAA	320	6	Light
Cs1g_pb001760.2	TC-rich repeats	GTTTTCTTAC	1621	9	Defense and stress
Cs1g_pb006600.1	AE-box	AGAAACAA	1426	8	Light
Cs1g_pb006600.1	AE-box	AGAAACAA	1799	8	Light
Cs1g_pb006600.1	ARE	AAACCA	260	6	Anaerobic
Cs1g_pb006600.1	AT1-motif	AATTATTTTTTATT	210	13	Light
Cs1g_pb006600.1	AT1-motif	AATTATTTTTTATT	383	13	Light
Cs1g_pb006600.1	I-box	cGATAAGGCG	1241	9	Light
Cs1g_pb006600.1	G-box	TACGTG	904	6	Light
Cs1g_pb006600.1	G-box	TACGTG	1891	6	Light
Cs1g_pb006600.1	TCT-motif	TCTTAC	38	6	Light
Cs1g_pb006600.1	TCCC-motif	TCTCCCT	1960	7	Light
Cs1g_pb006600.1	ABRE	TACGGTC	734	7	Abscisic acid
Cs1g_pb006600.1	ABRE	ACGTG	904	5	Abscisic acid
Cs1g_pb006600.1	ABRE	ACGTG	1892	5	Abscisic acid
Cs1g_pb006600.1	chs-CMA1a	TTACTTAA	1643	8	Light
Cs1g_pb006600.1	circadian	CAAAGATATC	1200	9	Circadian control
Cs1g_pb006600.1	Box 4	ATTAAT	284	6	Light
Cs1g_pb006600.1	Box 4	ATTAAT	339	6	Light
Cs1g_pb006600.1	Box 4	ATTAAT	346	6	Light
Cs1g_pb006600.1	Box 4	ATTAAT	372	6	Light
Cs1g_pb006600.1	Box 4	ATTAAT	397	6	Light
Cs1g_pb006600.1	Box 4	ATTAAT	419	6	Light
Cs1g_pb006600.1	Box 4	ATTAAT	446	6	Light
Cs1g_pb006600.1	Box 4	ATTAAT	801	6	Light
Cs1g_pb006600.1	Box 4	ATTAAT	847	6	Light
Cs1g_pb006600.1	Box 4	ATTAAT	1294	6	Light
Cs1g_pb006600.1	Box 4	ATTAAT	1811	6	Light
Cs1g_pb006600.1	GT1-motif	GGTTAA	637	6	Light
Cs1g_pb006600.1	ACE	GACACGTATG	902	9	Light
Cs1g_pb010100.1	Box 4	ATTAAT	309	6	Light
Cs1g_pb010100.1	Box 4	ATTAAT	432	6	Light
Cs1g_pb010100.1	Box 4	ATTAAT	1308	6	Light
Cs1g_pb010100.1	Box 4	ATTAAT	1318	6	Light
Cs1g_pb010100.1	Box 4	ATTAAT	1586	6	Light
Cs1g_pb010100.1	circadian	CAAAGATATC	184	9	Circadian control
Cs1g_pb010100.1	ABRE	ACGTG	662	5	Abscisic acid
Cs1g_pb010100.1	ABRE	ACGTG	1118	5	Abscisic acid
Cs1g_pb010100.1	ABRE	ACGTG	1488	5	Abscisic acid
Cs1g_pb010100.1	chs-CMA1a	TTACTTAA	1966	8	Light
Cs1g_pb010100.1	ATCT-motif	AATCTAATCC	1008	9	Light
Cs1g_pb010100.1	AT1-motif	AATTATTTTTTATT	279	13	Light
Cs1g_pb010100.1	GA-motif	ATAGATAA	1766	8	Light
Cs1g_pb010100.1	ARE	AAACCA	512	6	Anaerobic
Cs1g_pb010100.1	ARE	AAACCA	574	6	Anaerobic
Cs1g_pb010100.1	ARE	AAACCA	1845	6	Anaerobic
Cs1g_pb010100.1	AE-box	AGAAACTT	712	8	Light
Cs1g_pb010100.1	AE-box	AGAAACAA	1442	8	Light
Cs1g_pb010100.1	GATA-motif	AAGATAAGATT	1780	10	Light
Cs1g_pb010100.1	G-Box	CACGTT	1117	6	Light
Cs1g_pb010100.1	G-Box	CACGTT	1487	6	Light
Cs1g_pb010100.1	G-box	TACGTG	661	6	Light
Cs1g_pb010100.1	MRE	AACCTAA	1242	7	Light
Cs1g_pb010100.2	Box 4	ATTAAT	1768	6	Light
Cs1g_pb010100.2	Box 4	ATTAAT	1858	6	Light
Cs1g_pb010100.2	TGACG-motif	TGACG	126	5	MeJA
Cs1g_pb010100.2	chs-CMA1a	TTACTTAA	1815	8	Light
Cs1g_pb010100.2	ABRE	ACGTG	185	5	Abscisic acid
Cs1g_pb010100.2	ABRE	CACGTG	858	6	Abscisic acid
Cs1g_pb010100.2	ABRE	ACGTG	859	5	Abscisic acid
Cs1g_pb010100.2	ABRE	ACGTG	902	5	Abscisic acid
Cs1g_pb010100.2	ABRE	ACGTG	927	5	Abscisic acid
Cs1g_pb010100.2	ABRE	ACGTG	952	5	Abscisic acid
Cs1g_pb010100.2	ABRE	ACGTG	977	5	Abscisic acid
Cs1g_pb010100.2	ABRE	ACGTG	1002	5	Abscisic acid
Cs1g_pb010100.2	ABRE	ACGTG	1010	5	Abscisic acid
Cs1g_pb010100.2	ABRE	ACGTG	1150	5	Abscisic acid
Cs1g_pb010100.2	O2-site	GATGATGTGG	249	9	Zein metabolism
Cs1g_pb010100.2	MBS	CAACTG	790	6	Drought
Cs1g_pb010100.2	G-Box	CACGTT	185	6	Light
Cs1g_pb010100.2	G-Box	CACGTGAAA	855	9	Light
Cs1g_pb010100.2	G-Box	CACGTG	858	6	Light
Cs1g_pb010100.2	G-box	CACGTG	858	6	Light
Cs1g_pb010100.2	G-box	TACGTG	901	6	Light
Cs1g_pb010100.2	G-box	TACGTG	926	6	Light
Cs1g_pb010100.2	G-box	TACGTG	951	6	Light
Cs1g_pb010100.2	G-box	TACGTG	976	6	Light
Cs1g_pb010100.2	G-box	TACGTG	1001	6	Light
Cs1g_pb010100.2	G-box	TACGTG	1009	6	Light
Cs1g_pb010100.2	G-box	CCACGTAA	1148	8	Light
Cs1g_pb010100.2	G-box	TACGTG	1149	6	Light
Cs1g_pb010100.2	CGTCA-motif	CGTCA	126	5	MeJA
Cs1g_pb010100.2	TATC-box	TATCCCA	359	7	Gibberellin
Cs1g_pb010100.2	ARE	AAACCA	1373	6	Anaerobic
Cs1g_pb010100.2	ARE	AAACCA	1671	6	Anaerobic
Cs1g_pb010100.2	ARE	AAACCA	2009	6	Anaerobic
Cs1g_pb010100.2	Gap-box	CAAATGAA(A/G)A	1377	9.5	Light
Cs1g_pb010100.3	TATC-box	TATCCCA	359	7	Gibberellin
Cs1g_pb010100.3	CGTCA-motif	CGTCA	126	5	MeJA
Cs1g_pb010100.3	ARE	AAACCA	1373	6	Anaerobic
Cs1g_pb010100.3	ARE	AAACCA	1671	6	Anaerobic
Cs1g_pb010100.3	ARE	AAACCA	2009	6	Anaerobic
Cs1g_pb010100.3	Gap-box	CAAATGAA(A/G)A	1377	9.5	Light
Cs1g_pb010100.3	G-Box	CACGTT	185	6	Light
Cs1g_pb010100.3	G-Box	CACGTGAAA	855	9	Light
Cs1g_pb010100.3	G-Box	CACGTG	858	6	Light
Cs1g_pb010100.3	MBS	CAACTG	790	6	Drought
Cs1g_pb010100.3	O2-site	GATGATGTGG	249	9	Zein metabolism
Cs1g_pb010100.3	G-box	CACGTG	858	6	Light
Cs1g_pb010100.3	G-box	TACGTG	901	6	Light
Cs1g_pb010100.3	G-box	TACGTG	926	6	Light
Cs1g_pb010100.3	G-box	TACGTG	951	6	Light
Cs1g_pb010100.3	G-box	TACGTG	976	6	Light
Cs1g_pb010100.3	G-box	TACGTG	1001	6	Light
Cs1g_pb010100.3	G-box	TACGTG	1009	6	Light
Cs1g_pb010100.3	G-box	CCACGTAA	1148	8	Light
Cs1g_pb010100.3	G-box	TACGTG	1149	6	Light
Cs1g_pb010100.3	TGACG-motif	TGACG	126	5	MeJA
Cs1g_pb010100.3	Box 4	ATTAAT	1768	6	Light
Cs1g_pb010100.3	Box 4	ATTAAT	1858	6	Light
Cs1g_pb010100.3	chs-CMA1a	TTACTTAA	1815	8	Light
Cs1g_pb010100.3	ABRE	ACGTG	185	5	Abscisic acid
Cs1g_pb010100.3	ABRE	CACGTG	858	6	Abscisic acid
Cs1g_pb010100.3	ABRE	ACGTG	859	5	Abscisic acid
Cs1g_pb010100.3	ABRE	ACGTG	902	5	Abscisic acid
Cs1g_pb010100.3	ABRE	ACGTG	927	5	Abscisic acid
Cs1g_pb010100.3	ABRE	ACGTG	952	5	Abscisic acid
Cs1g_pb010100.3	ABRE	ACGTG	977	5	Abscisic acid
Cs1g_pb010100.3	ABRE	ACGTG	1002	5	Abscisic acid
Cs1g_pb010100.3	ABRE	ACGTG	1010	5	Abscisic acid
Cs1g_pb010100.3	ABRE	ACGTG	1150	5	Abscisic acid
Cs1g_pb017690.1	CGTCA-motif	CGTCA	403	5	MeJA
Cs1g_pb017690.1	CGTCA-motif	CGTCA	1567	5	MeJA
Cs1g_pb017690.1	CGTCA-motif	CGTCA	1788	5	MeJA
Cs1g_pb017690.1	MRE	AACCTAA	1476	7	Light
Cs1g_pb017690.1	G-box	TACGTG	30	6	Light
Cs1g_pb017690.1	G-box	TACGTG	133	6	Light
Cs1g_pb017690.1	G-box	CACGTG	467	6	Light
Cs1g_pb017690.1	G-Box	CACGTG	467	6	Light
Cs1g_pb017690.1	LAMP-element	CTTTATCA	1911	8	Light
Cs1g_pb017690.1	MBS	CAACTG	1485	6	Drought
Cs1g_pb017690.1	ABRE	ACGTG	30	5	Abscisic acid
Cs1g_pb017690.1	ABRE	ACGTG	133	5	Abscisic acid
Cs1g_pb017690.1	ABRE	CACGTG	467	6	Abscisic acid
Cs1g_pb017690.1	ABRE	ACGTG	468	5	Abscisic acid
Cs1g_pb017690.1	Box 4	ATTAAT	1313	6	Light
Cs1g_pb017690.1	TGACG-motif	TGACG	403	5	MeJA
Cs1g_pb017690.1	TGACG-motif	TGACG	1567	5	MeJA
Cs1g_pb017690.1	TGACG-motif	TGACG	1788	5	MeJA
Cs2g_pb001850.1	TGACG-motif	TGACG	40	5	MeJA
Cs2g_pb001850.1	Box 4	ATTAAT	118	6	Light
Cs2g_pb001850.1	Box 4	ATTAAT	667	6	Light
Cs2g_pb001850.1	Box 4	ATTAAT	867	6	Light
Cs2g_pb001850.1	Box 4	ATTAAT	871	6	Light
Cs2g_pb001850.1	Box 4	ATTAAT	1567	6	Light
Cs2g_pb001850.1	Box 4	ATTAAT	1603	6	Light
Cs2g_pb001850.1	TC-rich repeats	GTTTTCTTAC	680	9	Defense and stress
Cs2g_pb001850.1	TC-rich repeats	GTTTTCTTAC	1791	9	Defense and stress
Cs2g_pb001850.1	CGTCA-motif	CGTCA	40	5	MeJA
Cs2g_pb001850.1	I-box	ccttatcct	324	9	Light
Cs2g_pb001850.1	I-box	TGATAATGT	971	9	Light
Cs2g_pb001850.1	ARE	AAACCA	494	6	Anaerobic
Cs2g_pb001850.1	ARE	AAACCA	1064	6	Anaerobic
Cs2g_pb001850.1	ARE	AAACCA	1419	6	Anaerobic
Cs2g_pb001850.1	MBS	CAACTG	1511	6	Drought
Cs2g_pb001850.1	TCT-motif	TCTTAC	296	6	Light
Cs2g_pb001850.1	GATA-motif	AAGGATAAGG	324	10	Light
Cs2g_pb006620.1	TC-rich repeats	GTTTTCTTAC	1327	9	Defense and stress
Cs2g_pb006620.1	TC-rich repeats	GTTTTCTTAC	1401	10	Defense and stress
Cs2g_pb006620.1	ATCT-motif	AATCTAATCC	352	9	Light
Cs2g_pb006620.1	TCA-element	TCAGAAGAGG	265	9	Salicylic acid
Cs2g_pb006620.1	TCA-element	CCATCTTTTT	980	9	Salicylic acid
Cs2g_pb006620.1	TCA-element	CCATCTTTTT	1010	9	Salicylic acid
Cs2g_pb006620.1	ABRE	ACGTG	1747	5	Abscisic acid
Cs2g_pb006620.1	ABRE	ACGTG	1884	5	Abscisic acid
Cs2g_pb006620.1	Sp1	GGGCGG	1522	6	Light
Cs2g_pb006620.1	Sp1	GGGCGG	1970	6	Light
Cs2g_pb006620.1	TGACG-motif	TGACG	1135	5	MeJA
Cs2g_pb006620.1	Box 4	ATTAAT	87	6	Light
Cs2g_pb006620.1	Box 4	ATTAAT	646	6	Light
Cs2g_pb006620.1	Box 4	ATTAAT	921	6	Light
Cs2g_pb006620.1	Box 4	ATTAAT	1290	6	Light
Cs2g_pb006620.1	Box 4	ATTAAT	1294	6	Light
Cs2g_pb006620.1	Box 4	ATTAAT	1641	6	Light
Cs2g_pb006620.1	Box 4	ATTAAT	1705	6	Light
Cs2g_pb006620.1	Box 4	ATTAAT	1872	6	Light
Cs2g_pb006620.1	GT1-motif	GGTTAA	482	6	Light
Cs2g_pb006620.1	G-box	CAGACGTGGCA	263	10	Light
Cs2g_pb006620.1	G-box	CACGTC	1747	6	Light
Cs2g_pb006620.1	TCT-motif	TCTTAC	1261	6	Light
Cs2g_pb006620.1	TCT-motif	TCTTAC	1401	6	Light
Cs2g_pb006620.1	G-Box	CACGTT	1884	6	Light
Cs2g_pb006620.1	O2-site	GATGA(C/T)(A/G)TG(A/G)	77	8	Zein metabolism
Cs2g_pb006620.1	AE-box	AGAAACAA	239	8	Light
Cs2g_pb006620.1	ARE	AAACCA	1420	6	Anaerobic
Cs2g_pb006620.1	ARE	AAACCA	1474	6	Anaerobic
Cs2g_pb006620.1	ARE	AAACCA	1792	6	Anaerobic
Cs2g_pb006620.1	CGTCA-motif	CGTCA	1135	5	MeJA
Cs2g_pb006620.1	ATC-motif	AGCTATCCA	651	9	Light
Cs2g_pb006620.1	AT1-motif	AATTATTTTTTATT	1283	13	Light
Cs2g_pb006620.1	I-box	atGATAAGGTC	764	10	Light
Cs2g_pb006620.2	AT1-motif	AATTATTTTTTATT	1283	13	Light
Cs2g_pb006620.2	ATC-motif	AGCTATCCA	651	9	Light
Cs2g_pb006620.2	CGTCA-motif	CGTCA	1135	5	MeJA
Cs2g_pb006620.2	I-box	atGATAAGGTC	764	10	Light
Cs2g_pb006620.2	AE-box	AGAAACAA	239	8	Light
Cs2g_pb006620.2	ARE	AAACCA	1420	6	Anaerobic
Cs2g_pb006620.2	ARE	AAACCA	1474	6	Anaerobic
Cs2g_pb006620.2	ARE	AAACCA	1792	6	Anaerobic
Cs2g_pb006620.2	TCT-motif	TCTTAC	1261	6	Light
Cs2g_pb006620.2	TCT-motif	TCTTAC	1401	6	Light
Cs2g_pb006620.2	G-Box	CACGTT	1884	6	Light
Cs2g_pb006620.2	O2-site	GATGA(C/T)(A/G)TG(A/G)	77	8	Zein metabolism
Cs2g_pb006620.2	G-box	CAGACGTGGCA	263	10	Light
Cs2g_pb006620.2	G-box	CACGTC	1747	6	Light
Cs2g_pb006620.2	TGACG-motif	TGACG	1135	5	MeJA
Cs2g_pb006620.2	Sp1	GGGCGG	1522	6	Light
Cs2g_pb006620.2	Sp1	GGGCGG	1970	6	Light
Cs2g_pb006620.2	Box 4	ATTAAT	87	6	Light
Cs2g_pb006620.2	Box 4	ATTAAT	646	6	Light
Cs2g_pb006620.2	Box 4	ATTAAT	921	6	Light
Cs2g_pb006620.2	Box 4	ATTAAT	1290	6	Light
Cs2g_pb006620.2	Box 4	ATTAAT	1294	6	Light
Cs2g_pb006620.2	Box 4	ATTAAT	1641	6	Light
Cs2g_pb006620.2	Box 4	ATTAAT	1705	6	Light
Cs2g_pb006620.2	Box 4	ATTAAT	1872	6	Light
Cs2g_pb006620.2	GT1-motif	GGTTAA	482	6	Light
Cs2g_pb006620.2	ABRE	ACGTG	1747	5	Abscisic acid
Cs2g_pb006620.2	ABRE	ACGTG	1884	5	Abscisic acid
Cs2g_pb006620.2	ATCT-motif	AATCTAATCC	352	9	Light
Cs2g_pb006620.2	TCA-element	TCAGAAGAGG	265	9	Salicylic acid
Cs2g_pb006620.2	TCA-element	CCATCTTTTT	980	9	Salicylic acid
Cs2g_pb006620.2	TCA-element	CCATCTTTTT	1010	9	Salicylic acid
Cs2g_pb006620.2	TC-rich repeats	GTTTTCTTAC	1327	9	Defense and stress
Cs2g_pb006620.2	TC-rich repeats	GTTTTCTTAC	1401	10	Defense and stress
Cs2g_pb007280.1	ABRE	CACGTG	682	6	Abscisic acid
Cs2g_pb007280.1	ABRE	ACGTG	683	5	Abscisic acid
Cs2g_pb007280.1	ABRE	ACGTG	1193	5	Abscisic acid
Cs2g_pb007280.1	ABRE	CACGTG	1302	6	Abscisic acid
Cs2g_pb007280.1	ABRE	ACGTG	1303	5	Abscisic acid
Cs2g_pb007280.1	ABRE	TACGGTC	1326	7	Abscisic acid
Cs2g_pb007280.1	ABRE	CACGTG	1354	6	Abscisic acid
Cs2g_pb007280.1	ABRE	ACGTG	1355	5	Abscisic acid
Cs2g_pb007280.1	Box 4	ATTAAT	380	6	Light
Cs2g_pb007280.1	Box 4	ATTAAT	732	6	Light
Cs2g_pb007280.1	Box 4	ATTAAT	914	6	Light
Cs2g_pb007280.1	Box 4	ATTAAT	1024	6	Light
Cs2g_pb007280.1	GT1-motif	GGTTAAT	148	7	Light
Cs2g_pb007280.1	GT1-motif	GGTTAA	149	6	Light
Cs2g_pb007280.1	GT1-motif	GGTTAAT	447	7	Light
Cs2g_pb007280.1	GT1-motif	GGTTAA	448	6	Light
Cs2g_pb007280.1	TGACG-motif	TGACG	605	5	MeJA
Cs2g_pb007280.1	TGACG-motif	TGACG	1191	5	MeJA
Cs2g_pb007280.1	TGACG-motif	TGACG	1416	5	MeJA
Cs2g_pb007280.1	CGTCA-motif	CGTCA	605	5	MeJA
Cs2g_pb007280.1	CGTCA-motif	CGTCA	1191	5	MeJA
Cs2g_pb007280.1	CGTCA-motif	CGTCA	1416	5	MeJA
Cs2g_pb007280.1	G-box	CACGTG	682	6	Light
Cs2g_pb007280.1	G-box	CACGTC	1192	6	Light
Cs2g_pb007280.1	G-box	CACGTG	1302	6	Light
Cs2g_pb007280.1	G-box	ACACGTGT	1353	8	Light
Cs2g_pb007280.1	G-box	CACGTG	1354	6	Light
Cs2g_pb007280.1	TGA-element	AACGAC	804	6	Auxin
Cs2g_pb007280.1	TGA-element	AACGAC	1893	6	Auxin
Cs2g_pb007280.1	GATA-motif	GATAGGA	1407	7	Light
Cs2g_pb007280.1	TCT-motif	TCTTAC	1878	6	Light
Cs2g_pb007280.1	G-Box	CACGTG	682	6	Light
Cs2g_pb007280.1	G-Box	CACGTG	1302	6	Light
Cs2g_pb007280.1	G-Box	CACGTG	1354	6	Light
Cs2g_pb007280.1	TCCC-motif	TCTCCCT	53	7	Light
Cs2g_pb007280.1	TCCC-motif	TCTCCCT	1591	7	Light
Cs2g_pb007280.1	MBS	CAACTG	1173	6	Drought
Cs2g_pb007280.1	MBS	CAACTG	1212	6	Drought
Cs2g_pb008310.1	Box 4	ATTAAT	159	6	Light
Cs2g_pb008310.1	Box 4	ATTAAT	991	6	Light
Cs2g_pb008310.1	GT1-motif	GGTTAA	1872	6	Light
Cs2g_pb008310.1	GT1-motif	GGTTAAT	1908	7	Light
Cs2g_pb008310.1	GT1-motif	GGTTAA	1909	6	Light
Cs2g_pb008310.1	TGACG-motif	TGACG	1167	5	MeJA
Cs2g_pb008310.1	TGACG-motif	TGACG	1179	5	MeJA
Cs2g_pb008310.1	TGACG-motif	TGACG	1291	5	MeJA
Cs2g_pb008310.1	TGACG-motif	TGACG	1359	5	MeJA
Cs2g_pb008310.1	TGACG-motif	TGACG	1547	5	MeJA
Cs2g_pb008310.1	TGACG-motif	TGACG	1631	5	MeJA
Cs2g_pb008310.1	TGACG-motif	TGACG	1747	5	MeJA
Cs2g_pb008310.1	TGACG-motif	TGACG	1759	5	MeJA
Cs2g_pb008310.1	TGACG-motif	TGACG	1904	5	MeJA
Cs2g_pb008310.1	L-box	ATCCCACCTAC	1470	10	Light
Cs2g_pb008310.1	chs-CMA2a	TCACTTGA	1174	8	Light
Cs2g_pb008310.1	chs-CMA1a	TTACTTAA	567	8	Light
Cs2g_pb008310.1	ABRE	ACGTG	588	5	Abscisic acid
Cs2g_pb008310.1	ABRE	ACGTG	1256	5	Abscisic acid
Cs2g_pb008310.1	ABRE	ACGTG	1293	5	Abscisic acid
Cs2g_pb008310.1	ABRE	CACGTG	1442	6	Abscisic acid
Cs2g_pb008310.1	ABRE	ACGTG	1443	5	Abscisic acid
Cs2g_pb008310.1	TGA-box	TGACGTAA	1759	8	Auxin
Cs2g_pb008310.1	TC-rich repeats	GTTTTCTTAC	700	9	Defense and stress
Cs2g_pb008310.1	I-box	GTATAAGGCC	384	9	Light
Cs2g_pb008310.1	I-box	TAGATAACC	648	9	Light
Cs2g_pb008310.1	LTR	CCGAAA	552	6	Low temperature
Cs2g_pb008310.1	CGTCA-motif	CGTCA	1167	5	MeJA
Cs2g_pb008310.1	CGTCA-motif	CGTCA	1179	5	MeJA
Cs2g_pb008310.1	CGTCA-motif	CGTCA	1291	5	MeJA
Cs2g_pb008310.1	CGTCA-motif	CGTCA	1359	5	MeJA
Cs2g_pb008310.1	CGTCA-motif	CGTCA	1547	5	MeJA
Cs2g_pb008310.1	CGTCA-motif	CGTCA	1631	5	MeJA
Cs2g_pb008310.1	CGTCA-motif	CGTCA	1747	5	MeJA
Cs2g_pb008310.1	CGTCA-motif	CGTCA	1759	5	MeJA
Cs2g_pb008310.1	CGTCA-motif	CGTCA	1904	5	MeJA
Cs2g_pb008310.1	TATC-box	TATCCCA	683	7	Gibberellin
Cs2g_pb008310.1	TCT-motif	TCTTAC	179	6	Light
Cs2g_pb008310.1	TCT-motif	TCTTAC	700	6	Light
Cs2g_pb008310.1	TCT-motif	TCTTAC	1763	6	Light
Cs2g_pb008310.1	G-Box	CACGTT	1255	6	Light
Cs2g_pb008310.1	G-Box	CACGTG	1442	6	Light
Cs2g_pb008310.1	TCCC-motif	TCTCCCT	914	7	Light
Cs2g_pb008310.1	MBS	CAACTG	793	6	Drought
Cs2g_pb008310.1	MBS	CAACTG	832	6	Drought
Cs2g_pb008310.1	MBS	CAACTG	1728	6	Drought
Cs2g_pb008310.1	G-box	CACGTC	588	6	Light
Cs2g_pb008310.1	G-box	CACGTC	1292	6	Light
Cs2g_pb008310.1	G-box	CACGTG	1442	6	Light
Cs2g_pb017190.1	Gap-box	CAAATGAA(A/G)A	70	9	Light
Cs2g_pb017190.1	ARE	AAACCA	195	6	Anaerobic
Cs2g_pb017190.1	CGTCA-motif	CGTCA	694	5	MeJA
Cs2g_pb017190.1	CGTCA-motif	CGTCA	1732	5	MeJA
Cs2g_pb017190.1	LTR	CCGAAA	51	6	Low temperature
Cs2g_pb017190.1	TATC-box	TATCCCA	1367	7	Gibberellin
Cs2g_pb017190.1	G-box	TACGTG	530	6	Light
Cs2g_pb017190.1	G-box	CACGTG	795	6	Light
Cs2g_pb017190.1	GATA-motif	AAGATAAGATT	1094	10	Light
Cs2g_pb017190.1	O2-site	GATGACATGG	159	9	Zein metabolism
Cs2g_pb017190.1	MBS	CAACTG	216	6	Drought
Cs2g_pb017190.1	G-Box	CACGTG	795	6	Light
Cs2g_pb017190.1	ABRE	ACGTG	531	5	Abscisic acid
Cs2g_pb017190.1	ABRE	CACGTG	795	6	Abscisic acid
Cs2g_pb017190.1	ABRE	ACGTG	796	5	Abscisic acid
Cs2g_pb017190.1	Box 4	ATTAAT	81	6	Light
Cs2g_pb017190.1	Box 4	ATTAAT	344	6	Light
Cs2g_pb017190.1	Box 4	ATTAAT	1005	6	Light
Cs2g_pb017190.1	Box 4	ATTAAT	1659	6	Light
Cs2g_pb017190.1	Box 4	ATTAAT	1740	6	Light
Cs2g_pb017190.1	GT1-motif	GGTTAA	181	6	Light
Cs2g_pb017190.1	GT1-motif	GGTTAA	401	6	Light
Cs2g_pb017190.1	TGACG-motif	TGACG	694	5	MeJA
Cs2g_pb017190.1	TGACG-motif	TGACG	1732	5	MeJA
Cs2g_pb017190.1	TC-rich repeats	ATTCTCTAAC	205	9	Defense and stress
Cs2g_pb017190.1	AuxRR-core	TGTCTCAATAAG	231	11	Auxin
Cs2g_pb018340.1	ACE	GACACGTATG	214	10	Light
Cs2g_pb018340.1	TC-rich repeats	GTTTTCTTAC	1874	9	Defense and stress
Cs2g_pb018340.1	TGA-box	TGACGTAA	1282	8	Auxin
Cs2g_pb018340.1	ATCT-motif	AATCTAATCC	927	9	Light
Cs2g_pb018340.1	ABRE	GACACGTACGT	213	10	Abscisic acid
Cs2g_pb018340.1	ABRE	TACGTGTC	216	8	Abscisic acid
Cs2g_pb018340.1	ABRE	ACGTG	217	5	Abscisic acid
Cs2g_pb018340.1	ABRE	ACGTG	756	5	Abscisic acid
Cs2g_pb018340.1	ABRE	ACGTG	1108	5	Abscisic acid
Cs2g_pb018340.1	ABRE	CACGTG	1122	6	Abscisic acid
Cs2g_pb018340.1	ABRE	ACGTG	1123	5	Abscisic acid
Cs2g_pb018340.1	ABRE	ACGTG	1730	5	Abscisic acid
Cs2g_pb018340.1	3-AF1 binding site	TAAGAGAGGAA	634	10	Light
Cs2g_pb018340.1	TGACG-motif	TGACG	329	5	MeJA
Cs2g_pb018340.1	TGACG-motif	TGACG	493	5	MeJA
Cs2g_pb018340.1	TGACG-motif	TGACG	753	5	MeJA
Cs2g_pb018340.1	TGACG-motif	TGACG	770	5	MeJA
Cs2g_pb018340.1	TGACG-motif	TGACG	1282	5	MeJA
Cs2g_pb018340.1	Box 4	ATTAAT	1242	6	Light
Cs2g_pb018340.1	G-box	CACGAC	70	6	Light
Cs2g_pb018340.1	G-box	TACGTG	216	6	Light
Cs2g_pb018340.1	G-box	TACGTG	1107	6	Light
Cs2g_pb018340.1	G-box	CACGTG	1122	6	Light
Cs2g_pb018340.1	G-box	TACGTG	1729	6	Light
Cs2g_pb018340.1	TCT-motif	TCTTAC	511	6	Light
Cs2g_pb018340.1	G-Box	CACGTT	756	6	Light
Cs2g_pb018340.1	G-Box	CACGTG	1122	6	Light
Cs2g_pb018340.1	MBS	CAACTG	89	6	Drought
Cs2g_pb018340.1	MBS	CAACTG	1806	6	Drought
Cs2g_pb018340.1	LAMP-element	CTTTATCA	530	8	Light
Cs2g_pb018340.1	O2-site	GATGA(C/T)(A/G)TG(A/G)	885	8	Zein metabolism
Cs2g_pb018340.1	AE-box	AGAAACAA	1456	8	Light
Cs2g_pb018340.1	LTR	CCGAAA	304	6	Low temperature
Cs2g_pb018340.1	LTR	CCGAAA	410	6	Low temperature
Cs2g_pb018340.1	CGTCA-motif	CGTCA	329	5	MeJA
Cs2g_pb018340.1	CGTCA-motif	CGTCA	493	5	MeJA
Cs2g_pb018340.1	CGTCA-motif	CGTCA	753	5	MeJA
Cs2g_pb018340.1	CGTCA-motif	CGTCA	770	5	MeJA
Cs2g_pb018340.1	CGTCA-motif	CGTCA	1282	5	MeJA
Cs2g_pb022330.1	ABRE	CACGTG	1256	6	Abscisic acid
Cs2g_pb022330.1	ABRE	ACGTG	1257	5	Abscisic acid
Cs2g_pb022330.1	ABRE	CGCACGTGTC	1534	10	Abscisic acid
Cs2g_pb022330.1	ABRE	CACGTG	1536	6	Abscisic acid
Cs2g_pb022330.1	ABRE	ACGTG	1537	5	Abscisic acid
Cs2g_pb022330.1	GARE-motif	TCTGTTG	1172	7	Gibberellin
Cs2g_pb022330.1	Box 4	ATTAAT	1085	6	Light
Cs2g_pb022330.1	Box 4	ATTAAT	1990	6	Light
Cs2g_pb022330.1	GT1-motif	GTGTGTGAA	733	9	Light
Cs2g_pb022330.1	GT1-motif	GGTTAAT	1707	7	Light
Cs2g_pb022330.1	TCA-element	CCATCTTTTT	96	9	Salicylic acid
Cs2g_pb022330.1	TCA-element	CCATCTTTTT	1597	9	Salicylic acid
Cs2g_pb022330.1	AE-box	AGAAACAA	1735	8	Light
Cs2g_pb022330.1	AE-box	AGAAACTT	1946	8	Light
Cs2g_pb022330.1	ARE	AAACCA	310	6	Anaerobic
Cs2g_pb022330.1	ARE	AAACCA	843	6	Anaerobic
Cs2g_pb022330.1	ARE	AAACCA	1686	6	Anaerobic
Cs2g_pb022330.1	G-box	CACGTG	1256	6	Light
Cs2g_pb022330.1	G-box	CACGTG	1536	6	Light
Cs2g_pb022330.1	G-Box	CACGTG	1256	6	Light
Cs2g_pb022330.1	G-Box	CACGTG	1536	6	Light
Cs2g_pb022330.1	MBS	CAACTG	741	6	Drought
Cs2g_pb022330.1	MBS	CAACTG	1551	6	Drought
Cs2g_pb022330.1	LAMP-element	CTTTATCA	1745	8	Light
Cs2g_pb022330.1	GATA-motif	AAGGATAAGG	1965	9	Light
Cs3g_pb017590.1	Sp1	GGGCGG	155	6	Light
Cs3g_pb017590.1	Sp1	GGGCGG	1005	6	Light
Cs3g_pb017590.1	TGACG-motif	TGACG	1067	5	MeJA
Cs3g_pb017590.1	TGACG-motif	TGACG	1378	5	MeJA
Cs3g_pb017590.1	TGACG-motif	TGACG	1434	5	MeJA
Cs3g_pb017590.1	TGACG-motif	TGACG	1929	5	MeJA
Cs3g_pb017590.1	GT1-motif	GGTTAA	432	6	Light
Cs3g_pb017590.1	Box 4	ATTAAT	1107	6	Light
Cs3g_pb017590.1	ABRE	AACCCGG	43	7	Abscisic acid
Cs3g_pb017590.1	ABRE	ACGTG	894	5	Abscisic acid
Cs3g_pb017590.1	chs-CMA1a	TTACTTAA	380	8	Light
Cs3g_pb017590.1	TCA-element	CCATCTTTTT	1207	9	Salicylic acid
Cs3g_pb017590.1	TC-rich repeats	GTTTTCTTAC	695	9	Defense and stress
Cs3g_pb017590.1	ACE	CTAACGTATT	1010	9	Light
Cs3g_pb017590.1	CGTCA-motif	CGTCA	1067	5	MeJA
Cs3g_pb017590.1	CGTCA-motif	CGTCA	1378	5	MeJA
Cs3g_pb017590.1	CGTCA-motif	CGTCA	1434	5	MeJA
Cs3g_pb017590.1	CGTCA-motif	CGTCA	1929	5	MeJA
Cs3g_pb017590.1	I-box	gGATAAGGTG	1624	9	Light
Cs3g_pb017590.1	WUN-motif	AAATTTCCT	1092	9	Wound
Cs3g_pb017590.1	AE-box	AGAAACAA	1889	8	Light
Cs3g_pb017590.1	GATA-motif	GATAGGG	425	7	Light
Cs3g_pb017590.1	O2-site	GATGA(C/T)(A/G)TG(A/G)	191	8	Zein metabolism
Cs3g_pb017590.1	G-box	TAACACGTAG	576	9	Light
Cs3g_pb017590.1	G-box	CACGTC	894	6	Light
Cs3g_pb017590.1	P-box	CCTTTTG	254	7	Gibberellin
Cs3g_pb017590.1	P-box	CCTTTTG	1618	7	Gibberellin
Cs3g_pb017590.2	TCA-element	CCATCTTTTT	1207	9	Salicylic acid
Cs3g_pb017590.2	ACE	CTAACGTATT	1010	9	Light
Cs3g_pb017590.2	TC-rich repeats	GTTTTCTTAC	695	9	Defense and stress
Cs3g_pb017590.2	TGACG-motif	TGACG	1067	5	MeJA
Cs3g_pb017590.2	TGACG-motif	TGACG	1378	5	MeJA
Cs3g_pb017590.2	TGACG-motif	TGACG	1434	5	MeJA
Cs3g_pb017590.2	TGACG-motif	TGACG	1929	5	MeJA
Cs3g_pb017590.2	Sp1	GGGCGG	155	6	Light
Cs3g_pb017590.2	Sp1	GGGCGG	1005	6	Light
Cs3g_pb017590.2	GT1-motif	GGTTAA	432	6	Light
Cs3g_pb017590.2	Box 4	ATTAAT	1107	6	Light
Cs3g_pb017590.2	chs-CMA1a	TTACTTAA	380	8	Light
Cs3g_pb017590.2	ABRE	AACCCGG	43	7	Abscisic acid
Cs3g_pb017590.2	ABRE	ACGTG	894	5	Abscisic acid
Cs3g_pb017590.2	GATA-motif	GATAGGG	425	7	Light
Cs3g_pb017590.2	O2-site	GATGA(C/T)(A/G)TG(A/G)	191	8	Zein metabolism
Cs3g_pb017590.2	G-box	TAACACGTAG	576	9	Light
Cs3g_pb017590.2	G-box	CACGTC	894	6	Light
Cs3g_pb017590.2	P-box	CCTTTTG	254	7	Gibberellin
Cs3g_pb017590.2	P-box	CCTTTTG	1618	7	Gibberellin
Cs3g_pb017590.2	CGTCA-motif	CGTCA	1067	5	MeJA
Cs3g_pb017590.2	CGTCA-motif	CGTCA	1378	5	MeJA
Cs3g_pb017590.2	CGTCA-motif	CGTCA	1434	5	MeJA
Cs3g_pb017590.2	CGTCA-motif	CGTCA	1929	5	MeJA
Cs3g_pb017590.2	I-box	gGATAAGGTG	1624	9	Light
Cs3g_pb017590.2	WUN-motif	AAATTTCCT	1092	9	Wound
Cs3g_pb017590.2	AE-box	AGAAACAA	1889	8	Light
Cs4g_pb000680.1	G-box	TAAACGTG	903	8	Light
Cs4g_pb000680.1	G-box	CACGTG	1210	6	Light
Cs4g_pb000680.1	G-box	TACGTG	1699	6	Light
Cs4g_pb000680.1	MRE	AACCTAA	1494	7	Light
Cs4g_pb000680.1	G-Box	CACGTT	905	6	Light
Cs4g_pb000680.1	G-Box	CACGTG	1210	6	Light
Cs4g_pb000680.1	TCT-motif	TCTTAC	428	6	Light
Cs4g_pb000680.1	TCT-motif	TCTTAC	1198	6	Light
Cs4g_pb000680.1	ARE	AAACCA	455	6	Anaerobic
Cs4g_pb000680.1	ARE	AAACCA	1395	6	Anaerobic
Cs4g_pb000680.1	ARE	AAACCA	1912	6	Anaerobic
Cs4g_pb000680.1	AE-box	AGAAACAA	290	8	Light
Cs4g_pb000680.1	AE-box	AGAAACTT	1583	8	Light
Cs4g_pb000680.1	LTR	CCGAAA	1902	6	Low temperature
Cs4g_pb000680.1	LTR	CCGAAA	1931	6	Low temperature
Cs4g_pb000680.1	LTR	CCGAAA	2011	6	Low temperature
Cs4g_pb000680.1	CGTCA-motif	CGTCA	1055	5	MeJA
Cs4g_pb000680.1	CGTCA-motif	CGTCA	1231	5	MeJA
Cs4g_pb000680.1	TC-rich repeats	ATTCTCTAAC	1035	9	Defense and stress
Cs4g_pb000680.1	ACE	GACACGTATG	1343	9	Light
Cs4g_pb000680.1	ACE	GACACGTATG	1697	9	Light
Cs4g_pb000680.1	TCA-element	CCATCTTTTT	613	9	Salicylic acid
Cs4g_pb000680.1	ABRE	ACGTG	906	5	Abscisic acid
Cs4g_pb000680.1	ABRE	CGCACGTGTC	1208	9	Abscisic acid
Cs4g_pb000680.1	ABRE	CACGTG	1210	6	Abscisic acid
Cs4g_pb000680.1	ABRE	ACGTG	1211	5	Abscisic acid
Cs4g_pb000680.1	ABRE	ACGTG	1699	5	Abscisic acid
Cs4g_pb000680.1	TGACG-motif	TGACG	1055	5	MeJA
Cs4g_pb000680.1	TGACG-motif	TGACG	1231	5	MeJA
Cs4g_pb000680.1	Box 4	ATTAAT	122	6	Light
Cs4g_pb000680.1	Box 4	ATTAAT	142	6	Light
Cs4g_pb000680.1	Box 4	ATTAAT	222	6	Light
Cs4g_pb000680.1	Box 4	ATTAAT	276	6	Light
Cs4g_pb000680.1	Box 4	ATTAAT	365	6	Light
Cs4g_pb000680.2	AE-box	AGAAACAA	290	8	Light
Cs4g_pb000680.2	AE-box	AGAAACTT	1583	8	Light
Cs4g_pb000680.2	ARE	AAACCA	455	6	Anaerobic
Cs4g_pb000680.2	ARE	AAACCA	1395	6	Anaerobic
Cs4g_pb000680.2	ARE	AAACCA	1912	6	Anaerobic
Cs4g_pb000680.2	LTR	CCGAAA	1902	6	Low temperature
Cs4g_pb000680.2	LTR	CCGAAA	1931	6	Low temperature
Cs4g_pb000680.2	LTR	CCGAAA	2011	6	Low temperature
Cs4g_pb000680.2	CGTCA-motif	CGTCA	1055	5	MeJA
Cs4g_pb000680.2	CGTCA-motif	CGTCA	1231	5	MeJA
Cs4g_pb000680.2	MRE	AACCTAA	1494	7	Light
Cs4g_pb000680.2	G-box	TAAACGTG	903	8	Light
Cs4g_pb000680.2	G-box	CACGTG	1210	6	Light
Cs4g_pb000680.2	G-box	TACGTG	1699	6	Light
Cs4g_pb000680.2	TCT-motif	TCTTAC	428	6	Light
Cs4g_pb000680.2	TCT-motif	TCTTAC	1198	6	Light
Cs4g_pb000680.2	G-Box	CACGTT	905	6	Light
Cs4g_pb000680.2	G-Box	CACGTG	1210	6	Light
Cs4g_pb000680.2	ABRE	ACGTG	906	5	Abscisic acid
Cs4g_pb000680.2	ABRE	CGCACGTGTC	1208	9	Abscisic acid
Cs4g_pb000680.2	ABRE	CACGTG	1210	6	Abscisic acid
Cs4g_pb000680.2	ABRE	ACGTG	1211	5	Abscisic acid
Cs4g_pb000680.2	ABRE	ACGTG	1699	5	Abscisic acid
Cs4g_pb000680.2	TGACG-motif	TGACG	1055	5	MeJA
Cs4g_pb000680.2	TGACG-motif	TGACG	1231	5	MeJA
Cs4g_pb000680.2	Box 4	ATTAAT	122	6	Light
Cs4g_pb000680.2	Box 4	ATTAAT	142	6	Light
Cs4g_pb000680.2	Box 4	ATTAAT	222	6	Light
Cs4g_pb000680.2	Box 4	ATTAAT	276	6	Light
Cs4g_pb000680.2	Box 4	ATTAAT	365	6	Light
Cs4g_pb000680.2	TC-rich repeats	ATTCTCTAAC	1035	9	Defense and stress
Cs4g_pb000680.2	ACE	GACACGTATG	1343	9	Light
Cs4g_pb000680.2	ACE	GACACGTATG	1697	9	Light
Cs4g_pb000680.2	TCA-element	CCATCTTTTT	613	9	Salicylic acid
Cs4g_pb000680.3	CGTCA-motif	CGTCA	1055	5	MeJA
Cs4g_pb000680.3	CGTCA-motif	CGTCA	1231	5	MeJA
Cs4g_pb000680.3	LTR	CCGAAA	1902	6	Low temperature
Cs4g_pb000680.3	LTR	CCGAAA	1931	6	Low temperature
Cs4g_pb000680.3	LTR	CCGAAA	2011	6	Low temperature
Cs4g_pb000680.3	AE-box	AGAAACAA	290	8	Light
Cs4g_pb000680.3	AE-box	AGAAACTT	1583	8	Light
Cs4g_pb000680.3	ARE	AAACCA	455	6	Anaerobic
Cs4g_pb000680.3	ARE	AAACCA	1395	6	Anaerobic
Cs4g_pb000680.3	ARE	AAACCA	1912	6	Anaerobic
Cs4g_pb000680.3	TCT-motif	TCTTAC	428	6	Light
Cs4g_pb000680.3	TCT-motif	TCTTAC	1198	6	Light
Cs4g_pb000680.3	G-Box	CACGTT	905	6	Light
Cs4g_pb000680.3	G-Box	CACGTG	1210	6	Light
Cs4g_pb000680.3	MRE	AACCTAA	1494	7	Light
Cs4g_pb000680.3	G-box	TAAACGTG	903	8	Light
Cs4g_pb000680.3	G-box	CACGTG	1210	6	Light
Cs4g_pb000680.3	G-box	TACGTG	1699	6	Light
Cs4g_pb000680.3	Box 4	ATTAAT	122	6	Light
Cs4g_pb000680.3	Box 4	ATTAAT	142	6	Light
Cs4g_pb000680.3	Box 4	ATTAAT	222	6	Light
Cs4g_pb000680.3	Box 4	ATTAAT	276	6	Light
Cs4g_pb000680.3	Box 4	ATTAAT	365	6	Light
Cs4g_pb000680.3	TGACG-motif	TGACG	1055	5	MeJA
Cs4g_pb000680.3	TGACG-motif	TGACG	1231	5	MeJA
Cs4g_pb000680.3	ABRE	ACGTG	906	5	Abscisic acid
Cs4g_pb000680.3	ABRE	CGCACGTGTC	1208	9	Abscisic acid
Cs4g_pb000680.3	ABRE	CACGTG	1210	6	Abscisic acid
Cs4g_pb000680.3	ABRE	ACGTG	1211	5	Abscisic acid
Cs4g_pb000680.3	ABRE	ACGTG	1699	5	Abscisic acid
Cs4g_pb000680.3	TCA-element	CCATCTTTTT	613	9	Salicylic acid
Cs4g_pb000680.3	TC-rich repeats	ATTCTCTAAC	1035	9	Defense and stress
Cs4g_pb000680.3	ACE	GACACGTATG	1343	9	Light
Cs4g_pb000680.3	ACE	GACACGTATG	1697	9	Light
Cs4g_pb004750.1	LTR	CCGAAA	122	6	Low temperature
Cs4g_pb004750.1	CGTCA-motif	CGTCA	266	5	MeJA
Cs4g_pb004750.1	CGTCA-motif	CGTCA	792	5	MeJA
Cs4g_pb004750.1	CGTCA-motif	CGTCA	812	5	MeJA
Cs4g_pb004750.1	GATA-motif	AAGGATAAGG	1704	9	Light
Cs4g_pb004750.1	G-Box	CACGTG	672	6	Light
Cs4g_pb004750.1	G-Box	CACGTT	1086	6	Light
Cs4g_pb004750.1	G-box	ACACGTGGC	670	9	Light
Cs4g_pb004750.1	G-box	CACGTG	672	6	Light
Cs4g_pb004750.1	G-box	TACGTG	747	6	Light
Cs4g_pb004750.1	G-box	CACGTC	1479	6	Light
Cs4g_pb004750.1	G-box	TACGTG	1526	6	Light
Cs4g_pb004750.1	G-box	TACGTG	2012	6	Light
Cs4g_pb004750.1	Box 4	ATTAAT	188	6	Light
Cs4g_pb004750.1	GT1-motif	GGTTAA	1184	6	Light
Cs4g_pb004750.1	TGACG-motif	TGACG	266	5	MeJA
Cs4g_pb004750.1	TGACG-motif	TGACG	792	5	MeJA
Cs4g_pb004750.1	TGACG-motif	TGACG	812	5	MeJA
Cs4g_pb004750.1	GARE-motif	TCTGTTG	1851	7	Gibberellin
Cs4g_pb004750.1	ABRE	GACACGTGGC	670	9	Abscisic acid
Cs4g_pb004750.1	ABRE	CACGTG	672	6	Abscisic acid
Cs4g_pb004750.1	ABRE	ACGTG	673	5	Abscisic acid
Cs4g_pb004750.1	ABRE	ACGTG	748	5	Abscisic acid
Cs4g_pb004750.1	ABRE	ACGTG	1087	5	Abscisic acid
Cs4g_pb004750.1	ABRE	ACGTG	1479	5	Abscisic acid
Cs4g_pb004750.1	ABRE	ACGTG	1526	5	Abscisic acid
Cs4g_pb004750.1	ABRE	ACGTG	2013	5	Abscisic acid
Cs4g_pb006470.1	ARE	AAACCA	851	6	Anaerobic
Cs4g_pb006470.1	ARE	AAACCA	872	6	Anaerobic
Cs4g_pb006470.1	ARE	AAACCA	1265	6	Anaerobic
Cs4g_pb006470.1	ARE	AAACCA	1356	6	Anaerobic
Cs4g_pb006470.1	GA-motif	ATAGATAA	1648	8	Light
Cs4g_pb006470.1	CGTCA-motif	CGTCA	1905	5	MeJA
Cs4g_pb006470.1	TCT-motif	TCTTAC	1495	6	Light
Cs4g_pb006470.1	TCT-motif	TCTTAC	1615	6	Light
Cs4g_pb006470.1	TCCC-motif	TCTCCCT	688	7	Light
Cs4g_pb006470.1	TCCC-motif	TCTCCCT	694	7	Light
Cs4g_pb006470.1	TCCC-motif	TCTCCCT	942	7	Light
Cs4g_pb006470.1	G-Box	CACGTT	180	6	Light
Cs4g_pb006470.1	ABRE	ACGTG	180	5	Abscisic acid
Cs4g_pb006470.1	GARE-motif	TCTGTTG	1473	7	Gibberellin
Cs4g_pb006470.1	TGACG-motif	TGACG	1905	5	MeJA
Cs4g_pb006470.1	GT1-motif	GGTTAAT	492	7	Light
Cs4g_pb006470.1	GT1-motif	GGTTAA	493	6	Light
Cs4g_pb006470.1	TCA-element	CCATCTTTTT	831	9	Salicylic acid
Cs4g_pb006470.1	TCA-element	CCATCTTTTT	1102	9	Salicylic acid
Cs4g_pb006470.1	AE-box	AGAAACAA	611	8	Light
Cs4g_pb006470.1	AE-box	AGAAACAA	1787	8	Light
Cs4g_pb006470.1	P-box	CCTTTTG	620	7	Gibberellin
Cs4g_pb006470.1	MBS	CAACTG	1352	6	Drought
Cs4g_pb006470.1	LAMP-element	CTTTATCA	1415	8	Light
Cs4g_pb006470.1	O2-site	GTTGACGTGA	1992	9	Zein metabolism
Cs4g_pb006470.1	3-AF1 binding site	TAAGAGAGGAA	682	10	Light
Cs4g_pb006470.1	3-AF1 binding site	TAAGAGAGGAA	882	10	Light
Cs4g_pb006470.1	chs-CMA2a	TCACTTGA	416	8	Light
Cs4g_pb006470.1	Sp1	GGGCGG	566	6	Light
Cs4g_pb006470.1	Box 4	ATTAAT	29	6	Light
Cs4g_pb006470.1	Box 4	ATTAAT	234	6	Light
Cs4g_pb006470.1	Box 4	ATTAAT	488	6	Light
Cs4g_pb006470.2	TGACG-motif	TGACG	1905	5	MeJA
Cs4g_pb006470.2	GT1-motif	GGTTAAT	492	7	Light
Cs4g_pb006470.2	GT1-motif	GGTTAA	493	6	Light
Cs4g_pb006470.2	ABRE	ACGTG	180	5	Abscisic acid
Cs4g_pb006470.2	GARE-motif	TCTGTTG	1473	7	Gibberellin
Cs4g_pb006470.2	TCA-element	CCATCTTTTT	831	9	Salicylic acid
Cs4g_pb006470.2	TCA-element	CCATCTTTTT	1102	9	Salicylic acid
Cs4g_pb006470.2	GA-motif	ATAGATAA	1648	8	Light
Cs4g_pb006470.2	CGTCA-motif	CGTCA	1905	5	MeJA
Cs4g_pb006470.2	ARE	AAACCA	851	6	Anaerobic
Cs4g_pb006470.2	ARE	AAACCA	872	6	Anaerobic
Cs4g_pb006470.2	ARE	AAACCA	1265	6	Anaerobic
Cs4g_pb006470.2	ARE	AAACCA	1356	6	Anaerobic
Cs4g_pb006470.2	G-Box	CACGTT	180	6	Light
Cs4g_pb006470.2	TCCC-motif	TCTCCCT	688	7	Light
Cs4g_pb006470.2	TCCC-motif	TCTCCCT	694	7	Light
Cs4g_pb006470.2	TCCC-motif	TCTCCCT	942	7	Light
Cs4g_pb006470.2	TCT-motif	TCTTAC	1495	6	Light
Cs4g_pb006470.2	TCT-motif	TCTTAC	1615	6	Light
Cs4g_pb006470.2	Sp1	GGGCGG	566	6	Light
Cs4g_pb006470.2	Box 4	ATTAAT	29	6	Light
Cs4g_pb006470.2	Box 4	ATTAAT	234	6	Light
Cs4g_pb006470.2	Box 4	ATTAAT	488	6	Light
Cs4g_pb006470.2	chs-CMA2a	TCACTTGA	416	8	Light
Cs4g_pb006470.2	3-AF1 binding site	TAAGAGAGGAA	682	10	Light
Cs4g_pb006470.2	3-AF1 binding site	TAAGAGAGGAA	882	10	Light
Cs4g_pb006470.2	AE-box	AGAAACAA	611	8	Light
Cs4g_pb006470.2	AE-box	AGAAACAA	1787	8	Light
Cs4g_pb006470.2	LAMP-element	CTTTATCA	1415	8	Light
Cs4g_pb006470.2	MBS	CAACTG	1352	6	Drought
Cs4g_pb006470.2	O2-site	GTTGACGTGA	1992	9	Zein metabolism
Cs4g_pb006470.2	P-box	CCTTTTG	620	7	Gibberellin
Cs4g_pb006470.3	ARE	AAACCA	851	6	Anaerobic
Cs4g_pb006470.3	ARE	AAACCA	872	6	Anaerobic
Cs4g_pb006470.3	ARE	AAACCA	1265	6	Anaerobic
Cs4g_pb006470.3	ARE	AAACCA	1356	6	Anaerobic
Cs4g_pb006470.3	AE-box	AGAAACAA	611	8	Light
Cs4g_pb006470.3	AE-box	AGAAACAA	1787	8	Light
Cs4g_pb006470.3	CGTCA-motif	CGTCA	1905	5	MeJA
Cs4g_pb006470.3	GA-motif	ATAGATAA	1648	8	Light
Cs4g_pb006470.3	P-box	CCTTTTG	620	7	Gibberellin
Cs4g_pb006470.3	O2-site	GTTGACGTGA	1992	9	Zein metabolism
Cs4g_pb006470.3	G-Box	CACGTT	180	6	Light
Cs4g_pb006470.3	TCCC-motif	TCTCCCT	688	7	Light
Cs4g_pb006470.3	TCCC-motif	TCTCCCT	694	7	Light
Cs4g_pb006470.3	TCCC-motif	TCTCCCT	942	7	Light
Cs4g_pb006470.3	TCT-motif	TCTTAC	1495	6	Light
Cs4g_pb006470.3	TCT-motif	TCTTAC	1615	6	Light
Cs4g_pb006470.3	LAMP-element	CTTTATCA	1415	8	Light
Cs4g_pb006470.3	MBS	CAACTG	1352	6	Drought
Cs4g_pb006470.3	GARE-motif	TCTGTTG	1473	7	Gibberellin
Cs4g_pb006470.3	chs-CMA2a	TCACTTGA	416	8	Light
Cs4g_pb006470.3	3-AF1 binding site	TAAGAGAGGAA	682	10	Light
Cs4g_pb006470.3	3-AF1 binding site	TAAGAGAGGAA	882	10	Light
Cs4g_pb006470.3	ABRE	ACGTG	180	5	Abscisic acid
Cs4g_pb006470.3	GT1-motif	GGTTAAT	492	7	Light
Cs4g_pb006470.3	GT1-motif	GGTTAA	493	6	Light
Cs4g_pb006470.3	Box 4	ATTAAT	29	6	Light
Cs4g_pb006470.3	Box 4	ATTAAT	234	6	Light
Cs4g_pb006470.3	Box 4	ATTAAT	488	6	Light
Cs4g_pb006470.3	Sp1	GGGCGG	566	6	Light
Cs4g_pb006470.3	TGACG-motif	TGACG	1905	5	MeJA
Cs4g_pb006470.3	TCA-element	CCATCTTTTT	831	9	Salicylic acid
Cs4g_pb006470.3	TCA-element	CCATCTTTTT	1102	9	Salicylic acid
Cs4g_pb008170.1	GT1-motif	GGTTAAT	1894	7	Light
Cs4g_pb008170.1	GT1-motif	GGTTAA	1895	6	Light
Cs4g_pb008170.1	Box 4	ATTAAT	110	6	Light
Cs4g_pb008170.1	Box 4	ATTAAT	1043	6	Light
Cs4g_pb008170.1	Box 4	ATTAAT	1562	6	Light
Cs4g_pb008170.1	Box 4	ATTAAT	1566	6	Light
Cs4g_pb008170.1	GTGGC-motif	GATTCTGTGGC	1246	11	Light
Cs4g_pb008170.1	chs-CMA2a	TCACTTGA	2011	8	Light
Cs4g_pb008170.1	3-AF1 binding site	TAAGAGAGGAA	1962	10	Light
Cs4g_pb008170.1	TCCC-motif	TCTCCCT	1931	7	Light
Cs4g_pb008170.1	TCCC-motif	TCTCCCT	1974	7	Light
Cs4g_pb008170.1	O2-site	GATGA(C/T)(A/G)TG(A/G)	1540	8	Zein metabolism
Cs4g_pb008170.1	G-box	CACGAC	576	6	Light
Cs4g_pb008170.1	LTR	CCGAAA	396	6	Low temperature
Cs4g_pb008170.1	LTR	CCGAAA	499	6	Low temperature
Cs4g_pb008170.1	LTR	CCGAAA	1886	6	Low temperature
Cs4g_pb008880.1	Gap-box	CAAATGAA(A/G)A	943	9	Light
Cs4g_pb008880.1	AE-box	AGAAACTT	1807	8	Light
Cs4g_pb008880.1	GA-motif	ATAGATAA	1234	8	Light
Cs4g_pb008880.1	GA-motif	ATAGATAA	1282	8	Light
Cs4g_pb008880.1	CGTCA-motif	CGTCA	710	5	MeJA
Cs4g_pb008880.1	CGTCA-motif	CGTCA	764	5	MeJA
Cs4g_pb008880.1	CGTCA-motif	CGTCA	1739	5	MeJA
Cs4g_pb008880.1	LTR	CCGAAA	1073	6	Low temperature
Cs4g_pb008880.1	MRE	AACCTAA	1243	7	Light
Cs4g_pb008880.1	MRE	AACCTAA	1649	7	Light
Cs4g_pb008880.1	P-box	CCTTTTG	1684	7	Gibberellin
Cs4g_pb008880.1	AuxRR-core	GGTCCAT	247	7	Auxin
Cs4g_pb008880.1	TCCC-motif	TCTCCCT	375	7	Light
Cs4g_pb008880.1	TCT-motif	TCTTAC	1795	6	Light
Cs4g_pb008880.1	O2-site	GATGA(C/T)(A/G)TG(A/G)	77	8	Zein metabolism
Cs4g_pb008880.1	chs-CMA2a	TCACTTGA	919	8	Light
Cs4g_pb008880.1	circadian	CAAAGATATC	994	9	Circadian control
Cs4g_pb008880.1	3-AF1 binding site	TAAGAGAGGAA	1975	10	Light
Cs4g_pb008880.1	TGACG-motif	TGACG	710	5	MeJA
Cs4g_pb008880.1	TGACG-motif	TGACG	764	5	MeJA
Cs4g_pb008880.1	TGACG-motif	TGACG	1739	5	MeJA
Cs4g_pb008880.1	GT1-motif	GGTTAA	1647	6	Light
Cs4g_pb008880.1	Box 4	ATTAAT	257	6	Light
Cs4g_pb008880.1	Box 4	ATTAAT	661	6	Light
Cs4g_pb008880.1	Box 4	ATTAAT	902	6	Light
Cs4g_pb008880.1	Box 4	ATTAAT	1042	6	Light
Cs4g_pb008880.1	ACA-motif	AATCACAACCATA	1105	12	Light
Cs4g_pb008880.1	ATCT-motif	AATCTAATCC	1045	9	Light
Cs4g_pb010220.1	G-Box	CACGTG	1307	6	Light
Cs4g_pb010220.1	G-Box	CACGTG	1581	6	Light
Cs4g_pb010220.1	MBS	CAACTG	1646	6	Drought
Cs4g_pb010220.1	MBS	CAACTG	1726	6	Drought
Cs4g_pb010220.1	TGA-element	AACGAC	909	6	Auxin
Cs4g_pb010220.1	G-box	GCCACGTGGA	1305	9	Light
Cs4g_pb010220.1	G-box	CACGTG	1307	6	Light
Cs4g_pb010220.1	G-box	GCCACGTGGA	1579	9	Light
Cs4g_pb010220.1	G-box	CACGTG	1581	6	Light
Cs4g_pb010220.1	MRE	AACCTAA	197	7	Light
Cs4g_pb010220.1	Box II	CCACGTGGC	1580	9	Light
Cs4g_pb010220.1	ARE	AAACCA	1543	6	Anaerobic
Cs4g_pb010220.1	MSA-like	(T/C)C(T/C)AACGG(T/C)(T/C)A	1237	9	Cell cycle
Cs4g_pb010220.1	TCA-element	CCATCTTTTT	306	9	Salicylic acid
Cs4g_pb010220.1	TCA-element	CCATCTTTTT	996	9	Salicylic acid
Cs4g_pb010220.1	TCA-element	CCATCTTTTT	1678	9	Salicylic acid
Cs4g_pb010220.1	Sp1	GGGCGG	1576	6	Light
Cs4g_pb010220.1	L-box	ATCCCACCTAC	1456	11	Light
Cs4g_pb010220.1	Box 4	ATTAAT	174	6	Light
Cs4g_pb010220.1	Box 4	ATTAAT	274	6	Light
Cs4g_pb010220.1	Box 4	ATTAAT	300	6	Light
Cs4g_pb010220.1	Box 4	ATTAAT	857	6	Light
Cs4g_pb010220.1	GT1-motif	GGTTAA	547	6	Light
Cs4g_pb010220.1	GT1-motif	GGTTAA	1548	6	Light
Cs4g_pb010220.1	ABRE	GACACGTGGC	1305	9	Abscisic acid
Cs4g_pb010220.1	ABRE	CACGTG	1307	6	Abscisic acid
Cs4g_pb010220.1	ABRE	ACGTG	1308	5	Abscisic acid
Cs4g_pb010220.1	ABRE	CACGTG	1581	6	Abscisic acid
Cs4g_pb010220.1	ABRE	ACGTG	1582	5	Abscisic acid
Cs4g_pb010490.1	G-box	CACGTG	764	6	Light
Cs4g_pb010490.1	G-box	CACGTG	1571	6	Light
Cs4g_pb010490.1	MBS	CAACTG	2006	6	Drought
Cs4g_pb010490.1	TCCC-motif	TCTCCCT	1947	7	Light
Cs4g_pb010490.1	G-Box	CACGTG	764	6	Light
Cs4g_pb010490.1	G-Box	CACGTG	1571	6	Light
Cs4g_pb010490.1	TCT-motif	TCTTAC	161	6	Light
Cs4g_pb010490.1	TCT-motif	TCTTAC	1561	6	Light
Cs4g_pb010490.1	TCT-motif	TCTTAC	1895	6	Light
Cs4g_pb010490.1	GATA-motif	AAGGATAAGG	434	9	Light
Cs4g_pb010490.1	ARE	AAACCA	601	6	Anaerobic
Cs4g_pb010490.1	ARE	AAACCA	1875	6	Anaerobic
Cs4g_pb010490.1	GA-motif	ATAGATAA	370	8	Light
Cs4g_pb010490.1	CGTCA-motif	CGTCA	139	5	MeJA
Cs4g_pb010490.1	I-box	GTATAAGGCC	206	10	Light
Cs4g_pb010490.1	I-box	AAGATAAGGCT	435	10	Light
Cs4g_pb010490.1	I-box	AGATAAGG	436	8	Light
Cs4g_pb010490.1	ABRE	CACGTG	764	6	Abscisic acid
Cs4g_pb010490.1	ABRE	ACGTG	765	5	Abscisic acid
Cs4g_pb010490.1	ABRE	CACGTG	1571	6	Abscisic acid
Cs4g_pb010490.1	ABRE	ACGTG	1572	5	Abscisic acid
Cs4g_pb010490.1	TGACG-motif	TGACG	139	5	MeJA
Cs4g_pb010490.1	Box 4	ATTAAT	1049	6	Light
Cs4g_pb010490.1	Box 4	ATTAAT	1159	6	Light
Cs4g_pb010490.1	Box 4	ATTAAT	1479	6	Light
Cs4g_pb011150.1	ARE	AAACCA	1265	6	Anaerobic
Cs4g_pb011150.1	TATC-box	TATCCCA	403	7	Gibberellin
Cs4g_pb011150.1	TATC-box	TATCCCA	773	7	Gibberellin
Cs4g_pb011150.1	CGTCA-motif	CGTCA	1485	5	MeJA
Cs4g_pb011150.1	CGTCA-motif	CGTCA	1610	5	MeJA
Cs4g_pb011150.1	CGTCA-motif	CGTCA	1815	5	MeJA
Cs4g_pb011150.1	CGTCA-motif	CGTCA	1818	5	MeJA
Cs4g_pb011150.1	G-box	CACGTC	1486	6	Light
Cs4g_pb011150.1	G-box	CACGTG	1642	6	Light
Cs4g_pb011150.1	G-box	CAGACGTGGCA	1791	10	Light
Cs4g_pb011150.1	G-box	ACACGTGGC	1792	9	Light
Cs4g_pb011150.1	G-box	CACGTG	1794	6	Light
Cs4g_pb011150.1	G-box	CACGAC	1811	6	Light
Cs4g_pb011150.1	TCCC-motif	TCTCCCT	1862	7	Light
Cs4g_pb011150.1	G-Box	CACGTT	967	6	Light
Cs4g_pb011150.1	G-Box	CACGTG	1642	6	Light
Cs4g_pb011150.1	G-Box	CACGTG	1794	6	Light
Cs4g_pb011150.1	MBS	CAACTG	933	6	Drought
Cs4g_pb011150.1	MBS	CAACTG	1106	6	Drought
Cs4g_pb011150.1	MBS	CAACTG	1481	6	Drought
Cs4g_pb011150.1	MBS	CAACTG	1948	6	Drought
Cs4g_pb011150.1	O2-site	GTTGACGTGA	1483	9	Zein metabolism
Cs4g_pb011150.1	O2-site	GATGACATGG	1507	9	Zein metabolism
Cs4g_pb011150.1	O2-site	GTTGACGTGA	1659	9	Zein metabolism
Cs4g_pb011150.1	ABRE	ACGTG	967	5	Abscisic acid
Cs4g_pb011150.1	ABRE	CGTACGTGCA	1225	9	Abscisic acid
Cs4g_pb011150.1	ABRE	ACGTG	1487	5	Abscisic acid
Cs4g_pb011150.1	ABRE	CACGTG	1642	6	Abscisic acid
Cs4g_pb011150.1	ABRE	ACGTG	1643	5	Abscisic acid
Cs4g_pb011150.1	ABRE	GACACGTGGC	1792	9	Abscisic acid
Cs4g_pb011150.1	ABRE	CACGTG	1794	6	Abscisic acid
Cs4g_pb011150.1	ABRE	ACGTG	1795	5	Abscisic acid
Cs4g_pb011150.1	chs-CMA1a	TTACTTAA	484	8	Light
Cs4g_pb011150.1	circadian	CAAAGATATC	437	9	Circadian control
Cs4g_pb011150.1	chs-CMA2a	TCACTTGA	272	8	Light
Cs4g_pb011150.1	Sp1	GGGCGG	1199	6	Light
Cs4g_pb011150.1	TGACG-motif	TGACG	1485	5	MeJA
Cs4g_pb011150.1	TGACG-motif	TGACG	1610	5	MeJA
Cs4g_pb011150.1	TGACG-motif	TGACG	1815	5	MeJA
Cs4g_pb011150.1	TGACG-motif	TGACG	1818	5	MeJA
Cs4g_pb011150.1	Box 4	ATTAAT	581	6	Light
Cs4g_pb011150.2	O2-site	GTTGACGTGA	1483	9	Zein metabolism
Cs4g_pb011150.2	O2-site	GATGACATGG	1507	9	Zein metabolism
Cs4g_pb011150.2	O2-site	GTTGACGTGA	1659	9	Zein metabolism
Cs4g_pb011150.2	TCCC-motif	TCTCCCT	1862	7	Light
Cs4g_pb011150.2	G-Box	CACGTT	967	6	Light
Cs4g_pb011150.2	G-Box	CACGTG	1642	6	Light
Cs4g_pb011150.2	G-Box	CACGTG	1794	6	Light
Cs4g_pb011150.2	MBS	CAACTG	933	6	Drought
Cs4g_pb011150.2	MBS	CAACTG	1106	6	Drought
Cs4g_pb011150.2	MBS	CAACTG	1481	6	Drought
Cs4g_pb011150.2	MBS	CAACTG	1948	6	Drought
Cs4g_pb011150.2	G-box	CACGTC	1486	6	Light
Cs4g_pb011150.2	G-box	CACGTG	1642	6	Light
Cs4g_pb011150.2	G-box	CAGACGTGGCA	1791	10	Light
Cs4g_pb011150.2	G-box	ACACGTGGC	1792	9	Light
Cs4g_pb011150.2	G-box	CACGTG	1794	6	Light
Cs4g_pb011150.2	G-box	CACGAC	1811	6	Light
Cs4g_pb011150.2	CGTCA-motif	CGTCA	1485	5	MeJA
Cs4g_pb011150.2	CGTCA-motif	CGTCA	1610	5	MeJA
Cs4g_pb011150.2	CGTCA-motif	CGTCA	1815	5	MeJA
Cs4g_pb011150.2	CGTCA-motif	CGTCA	1818	5	MeJA
Cs4g_pb011150.2	TATC-box	TATCCCA	403	7	Gibberellin
Cs4g_pb011150.2	TATC-box	TATCCCA	773	7	Gibberellin
Cs4g_pb011150.2	ARE	AAACCA	1265	6	Anaerobic
Cs4g_pb011150.2	Box 4	ATTAAT	581	6	Light
Cs4g_pb011150.2	Sp1	GGGCGG	1199	6	Light
Cs4g_pb011150.2	TGACG-motif	TGACG	1485	5	MeJA
Cs4g_pb011150.2	TGACG-motif	TGACG	1610	5	MeJA
Cs4g_pb011150.2	TGACG-motif	TGACG	1815	5	MeJA
Cs4g_pb011150.2	TGACG-motif	TGACG	1818	5	MeJA
Cs4g_pb011150.2	circadian	CAAAGATATC	437	9	Circadian control
Cs4g_pb011150.2	chs-CMA2a	TCACTTGA	272	8	Light
Cs4g_pb011150.2	chs-CMA1a	TTACTTAA	484	8	Light
Cs4g_pb011150.2	ABRE	ACGTG	967	5	Abscisic acid
Cs4g_pb011150.2	ABRE	CGTACGTGCA	1225	9	Abscisic acid
Cs4g_pb011150.2	ABRE	ACGTG	1487	5	Abscisic acid
Cs4g_pb011150.2	ABRE	CACGTG	1642	6	Abscisic acid
Cs4g_pb011150.2	ABRE	ACGTG	1643	5	Abscisic acid
Cs4g_pb011150.2	ABRE	GACACGTGGC	1792	9	Abscisic acid
Cs4g_pb011150.2	ABRE	CACGTG	1794	6	Abscisic acid
Cs4g_pb011150.2	ABRE	ACGTG	1795	5	Abscisic acid
Cs4g_pb021230.1	ARE	AAACCA	1621	6	Anaerobic
Cs4g_pb021230.1	ARE	AAACCA	1757	6	Anaerobic
Cs4g_pb021230.1	Gap-box	CAAATGAA(A/G)A	1166	9	Light
Cs4g_pb021230.1	ATC-motif	AGTAATCT	754	8	Light
Cs4g_pb021230.1	CGTCA-motif	CGTCA	207	5	MeJA
Cs4g_pb021230.1	CGTCA-motif	CGTCA	639	5	MeJA
Cs4g_pb021230.1	CGTCA-motif	CGTCA	1753	5	MeJA
Cs4g_pb021230.1	LTR	CCGAAA	836	6	Low temperature
Cs4g_pb021230.1	G-Box	CACGTG	152	6	Light
Cs4g_pb021230.1	G-Box	CACGTG	661	6	Light
Cs4g_pb021230.1	G-Box	CACGTG	862	6	Light
Cs4g_pb021230.1	TCCC-motif	TCTCCCT	1367	7	Light
Cs4g_pb021230.1	TCT-motif	TCTTAC	682	6	Light
Cs4g_pb021230.1	ABRE	CACGTG	152	6	Abscisic acid
Cs4g_pb021230.1	ABRE	ACGTG	153	5	Abscisic acid
Cs4g_pb021230.1	ABRE	ACGTG	205	5	Abscisic acid
Cs4g_pb021230.1	ABRE	GCAACGTGTC	659	9	Abscisic acid
Cs4g_pb021230.1	ABRE	CACGTG	661	6	Abscisic acid
Cs4g_pb021230.1	ABRE	ACGTG	662	5	Abscisic acid
Cs4g_pb021230.1	ABRE	CACGTG	862	6	Abscisic acid
Cs4g_pb021230.1	ABRE	ACGTG	863	5	Abscisic acid
Cs4g_pb021230.1	ABRE	GCAACGTGTC	1244	9	Abscisic acid
Cs4g_pb021230.1	GT1-motif	GGTTAA	128	6	Light
Cs4g_pb021230.1	TGACG-motif	TGACG	207	5	MeJA
Cs4g_pb021230.1	TGACG-motif	TGACG	639	5	MeJA
Cs4g_pb021230.1	TGACG-motif	TGACG	1753	5	MeJA
Cs4g_pb021230.1	MSA-like	TCCAACGGT	1769	9	Cell cycle
Cs4g_pb021230.1	AE-box	AGAAACTT	1994	8	Light
Cs4g_pb021230.1	I-box	atGATAAGGTC	542	10	Light
Cs4g_pb021230.1	P-box	CCTTTTG	1371	7	Gibberellin
Cs4g_pb021230.1	G-box	CACGTG	152	6	Light
Cs4g_pb021230.1	G-box	CAGACGTGGCA	202	10	Light
Cs4g_pb021230.1	G-box	CACGTC	205	6	Light
Cs4g_pb021230.1	G-box	tgACACGTGGCA	658	11	Light
Cs4g_pb021230.1	G-box	ACACGTGGC	659	9	Light
Cs4g_pb021230.1	G-box	CACGTG	661	6	Light
Cs4g_pb021230.1	G-box	CACGTG	862	6	Light
Cs4g_pb021230.1	TGA-element	AACGAC	959	6	Auxin
Cs4g_pb021230.1	GATA-motif	AAGATAAGATT	117	10	Light
Cs4g_pb021230.1	LAMP-element	CTTTATCA	543	8	Light
Cs4g_pb021230.1	MBS	CAACTG	1407	6	Drought
Cs4g_pb021230.1	Box 4	ATTAAT	168	6	Light
Cs4g_pb021230.1	Box 4	ATTAAT	197	6	Light
Cs4g_pb021230.1	Box 4	ATTAAT	301	6	Light
Cs4g_pb021230.1	Box 4	ATTAAT	590	6	Light
Cs4g_pb021230.1	Box 4	ATTAAT	708	6	Light
Cs4g_pb021230.1	Box 4	ATTAAT	1262	6	Light
Cs4g_pb021230.2	Box 4	ATTAAT	168	6	Light
Cs4g_pb021230.2	Box 4	ATTAAT	197	6	Light
Cs4g_pb021230.2	Box 4	ATTAAT	301	6	Light
Cs4g_pb021230.2	Box 4	ATTAAT	590	6	Light
Cs4g_pb021230.2	Box 4	ATTAAT	708	6	Light
Cs4g_pb021230.2	Box 4	ATTAAT	1262	6	Light
Cs4g_pb021230.2	TGA-element	AACGAC	959	6	Auxin
Cs4g_pb021230.2	GATA-motif	AAGATAAGATT	117	10	Light
Cs4g_pb021230.2	LAMP-element	CTTTATCA	543	8	Light
Cs4g_pb021230.2	MBS	CAACTG	1407	6	Drought
Cs4g_pb021230.2	P-box	CCTTTTG	1371	7	Gibberellin
Cs4g_pb021230.2	G-box	CACGTG	152	6	Light
Cs4g_pb021230.2	G-box	CAGACGTGGCA	202	10	Light
Cs4g_pb021230.2	G-box	CACGTC	205	6	Light
Cs4g_pb021230.2	G-box	tgACACGTGGCA	658	11	Light
Cs4g_pb021230.2	G-box	ACACGTGGC	659	9	Light
Cs4g_pb021230.2	G-box	CACGTG	661	6	Light
Cs4g_pb021230.2	G-box	CACGTG	862	6	Light
Cs4g_pb021230.2	I-box	atGATAAGGTC	542	10	Light
Cs4g_pb021230.2	MSA-like	TCCAACGGT	1769	9	Cell cycle
Cs4g_pb021230.2	AE-box	AGAAACTT	1994	8	Light
Cs4g_pb021230.2	GT1-motif	GGTTAA	128	6	Light
Cs4g_pb021230.2	TGACG-motif	TGACG	207	5	MeJA
Cs4g_pb021230.2	TGACG-motif	TGACG	639	5	MeJA
Cs4g_pb021230.2	TGACG-motif	TGACG	1753	5	MeJA
Cs4g_pb021230.2	ABRE	CACGTG	152	6	Abscisic acid
Cs4g_pb021230.2	ABRE	ACGTG	153	5	Abscisic acid
Cs4g_pb021230.2	ABRE	ACGTG	205	5	Abscisic acid
Cs4g_pb021230.2	ABRE	GCAACGTGTC	659	9	Abscisic acid
Cs4g_pb021230.2	ABRE	CACGTG	661	6	Abscisic acid
Cs4g_pb021230.2	ABRE	ACGTG	662	5	Abscisic acid
Cs4g_pb021230.2	ABRE	CACGTG	862	6	Abscisic acid
Cs4g_pb021230.2	ABRE	ACGTG	863	5	Abscisic acid
Cs4g_pb021230.2	ABRE	GCAACGTGTC	1244	9	Abscisic acid
Cs4g_pb021230.2	TCCC-motif	TCTCCCT	1367	7	Light
Cs4g_pb021230.2	G-Box	CACGTG	152	6	Light
Cs4g_pb021230.2	G-Box	CACGTG	661	6	Light
Cs4g_pb021230.2	G-Box	CACGTG	862	6	Light
Cs4g_pb021230.2	TCT-motif	TCTTAC	682	6	Light
Cs4g_pb021230.2	ATC-motif	AGTAATCT	754	8	Light
Cs4g_pb021230.2	LTR	CCGAAA	836	6	Low temperature
Cs4g_pb021230.2	CGTCA-motif	CGTCA	207	5	MeJA
Cs4g_pb021230.2	CGTCA-motif	CGTCA	639	5	MeJA
Cs4g_pb021230.2	CGTCA-motif	CGTCA	1753	5	MeJA
Cs4g_pb021230.2	ARE	AAACCA	1621	6	Anaerobic
Cs4g_pb021230.2	ARE	AAACCA	1757	6	Anaerobic
Cs4g_pb021230.2	Gap-box	CAAATGAA(A/G)A	1166	9	Light
Cs4g_pb021930.1	AuxRR-core	GGTCCAT	993	7	Auxin
Cs4g_pb021930.1	MBS	CAACTG	482	6	Drought
Cs4g_pb021930.1	G-Box	CACGTG	416	6	Light
Cs4g_pb021930.1	G-Box	CACGTT	468	6	Light
Cs4g_pb021930.1	G-Box	CACGTG	924	6	Light
Cs4g_pb021930.1	G-Box	CACGTG	1449	6	Light
Cs4g_pb021930.1	G-Box	CACGTG	1697	6	Light
Cs4g_pb021930.1	TCT-motif	TCTTAC	322	6	Light
Cs4g_pb021930.1	TCT-motif	TCTTAC	734	6	Light
Cs4g_pb021930.1	TCT-motif	TCTTAC	1154	6	Light
Cs4g_pb021930.1	TCT-motif	TCTTAC	1254	6	Light
Cs4g_pb021930.1	G-box	ACACGTGT	415	8	Light
Cs4g_pb021930.1	G-box	CACGTG	416	6	Light
Cs4g_pb021930.1	G-box	ACACGTGT	923	8	Light
Cs4g_pb021930.1	G-box	CACGTG	924	6	Light
Cs4g_pb021930.1	G-box	CACGTG	1449	6	Light
Cs4g_pb021930.1	G-box	TACGTG	1493	6	Light
Cs4g_pb021930.1	G-box	CACGTG	1697	6	Light
Cs4g_pb021930.1	P-box	CCTTTTG	1203	7	Gibberellin
Cs4g_pb021930.1	CGTCA-motif	CGTCA	1830	5	MeJA
Cs4g_pb021930.1	LTR	CCGAAA	688	6	Low temperature
Cs4g_pb021930.1	GA-motif	ATAGATAA	190	8	Light
Cs4g_pb021930.1	ARE	AAACCA	873	6	Anaerobic
Cs4g_pb021930.1	ARE	AAACCA	1398	6	Anaerobic
Cs4g_pb021930.1	AE-box	AGAAACTT	370	8	Light
Cs4g_pb021930.1	AE-box	AGAAACTT	1522	8	Light
Cs4g_pb021930.1	ATCT-motif	AATCTAATCC	819	9	Light
Cs4g_pb021930.1	ATCT-motif	AATCTAATCC	1270	9	Light
Cs4g_pb021930.1	TCA-element	CCATCTTTTT	492	9	Salicylic acid
Cs4g_pb021930.1	TC-rich repeats	ATTCTCTAAC	275	10	Defense and stress
Cs4g_pb021930.1	ACE	CTAACGTATT	253	9	Light
Cs4g_pb021930.1	ACE	CTAACGTATT	1255	9	Light
Cs4g_pb021930.1	Box 4	ATTAAT	182	6	Light
Cs4g_pb021930.1	TGACG-motif	TGACG	1830	5	MeJA
Cs4g_pb021930.1	GARE-motif	TCTGTTG	622	7	Gibberellin
Cs4g_pb021930.1	ABRE	CACGTG	416	6	Abscisic acid
Cs4g_pb021930.1	ABRE	ACGTG	417	5	Abscisic acid
Cs4g_pb021930.1	ABRE	ACGTG	469	5	Abscisic acid
Cs4g_pb021930.1	ABRE	CACGTG	924	6	Abscisic acid
Cs4g_pb021930.1	ABRE	ACGTG	925	5	Abscisic acid
Cs4g_pb021930.1	ABRE	CACGTG	1449	6	Abscisic acid
Cs4g_pb021930.1	ABRE	ACGTG	1450	5	Abscisic acid
Cs4g_pb021930.1	ABRE	ACGTG	1494	5	Abscisic acid
Cs4g_pb021930.1	ABRE	CACGTG	1697	6	Abscisic acid
Cs4g_pb021930.1	ABRE	ACGTG	1698	5	Abscisic acid
Cs4g_pb021940.1	ARE	AAACCA	1135	6	Anaerobic
Cs4g_pb021940.1	WUN-motif	AAATTTCCT	294	9	Wound
Cs4g_pb021940.1	LTR	CCGAAA	930	6	Low temperature
Cs4g_pb021940.1	MRE	AACCTAA	251	7	Light
Cs4g_pb021940.1	GATA-motif	AAGGATAAGG	770	9	Light
Cs4g_pb021940.1	TCT-motif	TCTTAC	895	6	Light
Cs4g_pb021940.1	TCT-motif	TCTTAC	1410	6	Light
Cs4g_pb021940.1	TCT-motif	TCTTAC	1836	6	Light
Cs4g_pb021940.1	G-Box	CACGTT	1269	6	Light
Cs4g_pb021940.1	chs-CMA2a	TCACTTGA	1890	8	Light
Cs4g_pb021940.1	ABRE	ACGTG	1270	5	Abscisic acid
Cs4g_pb021940.1	Box 4	ATTAAT	23	6	Light
Cs4g_pb021940.1	Box 4	ATTAAT	493	6	Light
Cs4g_pb021940.1	Box 4	ATTAAT	595	6	Light
Cs4g_pb021940.1	Box 4	ATTAAT	633	6	Light
Cs4g_pb021940.1	Box 4	ATTAAT	763	6	Light
Cs4g_pb021940.1	Box 4	ATTAAT	1574	6	Light
Cs4g_pb021940.1	Box 4	ATTAAT	1747	6	Light
Cs4g_pb021940.1	TC-rich repeats	GTTTTCTTAC	1197	9	Defense and stress
Cs4g_pb021940.1	TC-rich repeats	ATTCTCTAAC	1518	9	Defense and stress
Cs5g_pb002030.1	ACE	CTAACGTATT	156	9	Light
Cs5g_pb002030.1	GT1-motif	GGTTAA	1272	6	Light
Cs5g_pb002030.1	GT1-motif	GGTTAAT	1285	7	Light
Cs5g_pb002030.1	Box 4	ATTAAT	443	6	Light
Cs5g_pb002030.1	Box 4	ATTAAT	825	6	Light
Cs5g_pb002030.1	TGACG-motif	TGACG	746	5	MeJA
Cs5g_pb002030.1	TGACG-motif	TGACG	1398	5	MeJA
Cs5g_pb002030.1	ABRE	GACACGTGGC	84	9	Abscisic acid
Cs5g_pb002030.1	ABRE	CACGTG	86	6	Abscisic acid
Cs5g_pb002030.1	ABRE	ACGTG	87	5	Abscisic acid
Cs5g_pb002030.1	GATA-motif	GATAGGA	1467	7	Light
Cs5g_pb002030.1	GATA-motif	AAGGATAAGG	1935	9	Light
Cs5g_pb002030.1	G-Box	CACGTG	86	6	Light
Cs5g_pb002030.1	MBS	CAACTG	455	6	Drought
Cs5g_pb002030.1	G-box	ACACGTGGC	85	9	Light
Cs5g_pb002030.1	G-box	CACGTG	86	6	Light
Cs5g_pb002030.1	CGTCA-motif	CGTCA	746	5	MeJA
Cs5g_pb002030.1	CGTCA-motif	CGTCA	1398	5	MeJA
Cs5g_pb002030.1	ARE	AAACCA	777	6	Anaerobic
Cs5g_pb002030.1	ARE	AAACCA	1759	6	Anaerobic
Cs5g_pb002030.1	AE-box	AGAAACAA	598	8	Light
Cs5g_pb002030.1	AE-box	AGAAACAA	1766	8	Light
Cs5g_pb002080.1	I-box	atGATAAGGTC	1054	10	Light
Cs5g_pb002080.1	I-box	GTATAAGGCC	1214	9	Light
Cs5g_pb002080.1	AE-box	AGAAACAA	1949	8	Light
Cs5g_pb002080.1	G-Box	CACGTG	1091	6	Light
Cs5g_pb002080.1	LAMP-element	CCTTATCCA	1216	9	Light
Cs5g_pb002080.1	MBS	CAACTG	1131	6	Drought
Cs5g_pb002080.1	MBS	CAACTG	1720	6	Drought
Cs5g_pb002080.1	P-box	CCTTTTG	760	7	Gibberellin
Cs5g_pb002080.1	P-box	CCTTTTG	1071	7	Gibberellin
Cs5g_pb002080.1	G-box	TACGTG	875	6	Light
Cs5g_pb002080.1	G-box	CACGTG	1091	6	Light
Cs5g_pb002080.1	L-box	ATCCCACCTAC	1733	10	Light
Cs5g_pb002080.1	GT1-motif	GGTTAA	746	6	Light
Cs5g_pb002080.1	Box 4	ATTAAT	1433	6	Light
Cs5g_pb002080.1	Box 4	ATTAAT	1571	6	Light
Cs5g_pb002080.1	Box 4	ATTAAT	1852	6	Light
Cs5g_pb002080.1	Box 4	ATTAAT	2002	6	Light
Cs5g_pb002080.1	ABRE	ACGTG	875	5	Abscisic acid
Cs5g_pb002080.1	ABRE	CACGTG	1091	6	Abscisic acid
Cs5g_pb002080.1	ABRE	ACGTG	1092	5	Abscisic acid
Cs5g_pb002080.1	ABRE	AACCCGG	1484	7	Abscisic acid
Cs5g_pb002080.1	GARE-motif	TCTGTTG	423	7	Gibberellin
Cs5g_pb002080.1	chs-CMA2a	TCACTTGA	466	8	Light
Cs5g_pb002080.1	ACE	GACACGTATG	873	9	Light
Cs5g_pb002530.1	TC-rich repeats	ATTCTCTAAC	797	9	Defense and stress
Cs5g_pb002530.1	TGACG-motif	TGACG	684	5	MeJA
Cs5g_pb002530.1	TGACG-motif	TGACG	1277	5	MeJA
Cs5g_pb002530.1	TGACG-motif	TGACG	1381	5	MeJA
Cs5g_pb002530.1	TGACG-motif	TGACG	1988	5	MeJA
Cs5g_pb002530.1	Box 4	ATTAAT	304	6	Light
Cs5g_pb002530.1	Box 4	ATTAAT	339	6	Light
Cs5g_pb002530.1	Box 4	ATTAAT	607	6	Light
Cs5g_pb002530.1	Box 4	ATTAAT	826	6	Light
Cs5g_pb002530.1	Box 4	ATTAAT	862	6	Light
Cs5g_pb002530.1	Box 4	ATTAAT	1157	6	Light
Cs5g_pb002530.1	ABRE	ACGTG	686	5	Abscisic acid
Cs5g_pb002530.1	ABRE	CACGTG	1183	6	Abscisic acid
Cs5g_pb002530.1	ABRE	ACGTG	1184	5	Abscisic acid
Cs5g_pb002530.1	ABRE	ACGTG	1379	5	Abscisic acid
Cs5g_pb002530.1	chs-CMA1a	TTACTTAA	96	8	Light
Cs5g_pb002530.1	chs-CMA1a	TTACTTAA	123	8	Light
Cs5g_pb002530.1	chs-CMA1a	TTACTTAA	373	8	Light
Cs5g_pb002530.1	chs-CMA1a	TTACTTAA	1028	8	Light
Cs5g_pb002530.1	circadian	CAAAGATATC	391	9	Circadian control
Cs5g_pb002530.1	G-Box	CACGTG	1183	6	Light
Cs5g_pb002530.1	MBS	CAACTG	698	6	Drought
Cs5g_pb002530.1	P-box	CCTTTTG	473	7	Gibberellin
Cs5g_pb002530.1	P-box	CCTTTTG	758	7	Gibberellin
Cs5g_pb002530.1	G-box	CACGTC	685	6	Light
Cs5g_pb002530.1	G-box	ACACGTGT	1182	8	Light
Cs5g_pb002530.1	G-box	CACGTG	1183	6	Light
Cs5g_pb002530.1	G-box	CACGTC	1379	6	Light
Cs5g_pb002530.1	G-box	CACGAC	1678	6	Light
Cs5g_pb002530.1	CGTCA-motif	CGTCA	684	5	MeJA
Cs5g_pb002530.1	CGTCA-motif	CGTCA	1277	5	MeJA
Cs5g_pb002530.1	CGTCA-motif	CGTCA	1381	5	MeJA
Cs5g_pb002530.1	CGTCA-motif	CGTCA	1988	5	MeJA
Cs5g_pb002530.1	ARE	AAACCA	449	6	Anaerobic
Cs5g_pb002530.1	ARE	AAACCA	497	6	Anaerobic
Cs5g_pb002530.1	ARE	AAACCA	1308	6	Anaerobic
Cs5g_pb002530.1	ARE	AAACCA	1880	6	Anaerobic
Cs5g_pb012140.1	TATC-box	TATCCCA	892	7	Gibberellin
Cs5g_pb012140.1	CGTCA-motif	CGTCA	499	5	MeJA
Cs5g_pb012140.1	CGTCA-motif	CGTCA	736	5	MeJA
Cs5g_pb012140.1	ARE	AAACCA	1429	6	Anaerobic
Cs5g_pb012140.1	AE-box	AGAAACTT	1675	8	Light
Cs5g_pb012140.1	GATA-motif	AAGATAAGATT	1376	10	Light
Cs5g_pb012140.1	P-box	CCTTTTG	638	7	Gibberellin
Cs5g_pb012140.1	G-box	TACGTG	350	6	Light
Cs5g_pb012140.1	G-box	CACGTC	737	6	Light
Cs5g_pb012140.1	G-box	CACGTC	811	6	Light
Cs5g_pb012140.1	MRE	AACCTAA	1150	7	Light
Cs5g_pb012140.1	TGACG-motif	TGACG	499	5	MeJA
Cs5g_pb012140.1	TGACG-motif	TGACG	736	5	MeJA
Cs5g_pb012140.1	Box 4	ATTAAT	722	6	Light
Cs5g_pb012140.1	ABRE	ACGTG	351	5	Abscisic acid
Cs5g_pb012140.1	ABRE	ACGTG	738	5	Abscisic acid
Cs5g_pb012140.1	ABRE	ACGTG	812	5	Abscisic acid
Cs5g_pb012140.1	GARE-motif	TCTGTTG	502	7	Gibberellin
Cs5g_pb012140.1	TCA-element	CCATCTTTTT	1618	9	Salicylic acid
Cs5g_pb012140.2	CGTCA-motif	CGTCA	1995	5	MeJA
Cs5g_pb012140.2	ARE	AAACCA	452	6	Anaerobic
Cs5g_pb012140.2	ARE	AAACCA	1451	6	Anaerobic
Cs5g_pb012140.2	ARE	AAACCA	1795	6	Anaerobic
Cs5g_pb012140.2	ARE	AAACCA	1873	6	Anaerobic
Cs5g_pb012140.2	AE-box	AGAAACTT	698	8	Light
Cs5g_pb012140.2	AE-box	AGAAACAA	1286	8	Light
Cs5g_pb012140.2	AE-box	AGAAACTT	1292	8	Light
Cs5g_pb012140.2	MBS	CAACTG	1321	6	Drought
Cs5g_pb012140.2	GATA-motif	AAGATAAGATT	399	10	Light
Cs5g_pb012140.2	MRE	AACCTAA	173	7	Light
Cs5g_pb012140.2	TGACG-motif	TGACG	1995	5	MeJA
Cs5g_pb012140.2	GT1-motif	GGTTAA	1455	6	Light
Cs5g_pb012140.2	GT1-motif	GGTTAAT	1561	7	Light
Cs5g_pb012140.2	GT1-motif	GGTTAA	1562	6	Light
Cs5g_pb012140.2	Box 4	ATTAAT	1038	6	Light
Cs5g_pb012140.2	Box 4	ATTAAT	1557	6	Light
Cs5g_pb012140.2	Box 4	ATTAAT	1653	6	Light
Cs5g_pb012140.2	Box 4	ATTAAT	1986	6	Light
Cs5g_pb012140.2	Box 4	ATTAAT	2000	6	Light
Cs5g_pb012140.2	SARE	TTCGACCATCTT	1814	11	Salicylic acid
Cs5g_pb012140.2	GARE-motif	TCTGTTG	1126	7	Gibberellin
Cs5g_pb012140.2	TCA-element	CCATCTTTTT	641	9	Salicylic acid
Cs5g_pb012140.2	TCA-element	CCATCTTTTT	1811	9	Salicylic acid
Cs5g_pb013270.1	G-Box	CACGTT	914	6	Light
Cs5g_pb013270.1	TCT-motif	TCTTAC	1505	6	Light
Cs5g_pb013270.1	CGTCA-motif	CGTCA	1328	5	MeJA
Cs5g_pb013270.1	CGTCA-motif	CGTCA	1999	5	MeJA
Cs5g_pb013270.1	LTR	CCGAAA	1615	6	Low temperature
Cs5g_pb013270.1	LTR	CCGAAA	1720	6	Low temperature
Cs5g_pb013270.1	ARE	AAACCA	1525	6	Anaerobic
Cs5g_pb013270.1	TCA-element	CCATCTTTTT	712	9	Salicylic acid
Cs5g_pb013270.1	TGACG-motif	TGACG	1328	5	MeJA
Cs5g_pb013270.1	TGACG-motif	TGACG	1999	5	MeJA
Cs5g_pb013270.1	Box 4	ATTAAT	145	6	Light
Cs5g_pb013270.1	Box 4	ATTAAT	149	6	Light
Cs5g_pb013270.1	ABRE	ACGTG	914	5	Abscisic acid
Cs5g_pb013270.1	GARE-motif	TCTGTTG	207	7	Gibberellin
Cs5g_pb013270.2	TGACG-motif	TGACG	1328	5	MeJA
Cs5g_pb013270.2	TGACG-motif	TGACG	1999	5	MeJA
Cs5g_pb013270.2	Box 4	ATTAAT	145	6	Light
Cs5g_pb013270.2	Box 4	ATTAAT	149	6	Light
Cs5g_pb013270.2	ABRE	ACGTG	914	5	Abscisic acid
Cs5g_pb013270.2	GARE-motif	TCTGTTG	207	7	Gibberellin
Cs5g_pb013270.2	TCA-element	CCATCTTTTT	712	9	Salicylic acid
Cs5g_pb013270.2	CGTCA-motif	CGTCA	1328	5	MeJA
Cs5g_pb013270.2	CGTCA-motif	CGTCA	1999	5	MeJA
Cs5g_pb013270.2	LTR	CCGAAA	1615	6	Low temperature
Cs5g_pb013270.2	LTR	CCGAAA	1720	6	Low temperature
Cs5g_pb013270.2	ARE	AAACCA	1525	6	Anaerobic
Cs5g_pb013270.2	TCT-motif	TCTTAC	1505	6	Light
Cs5g_pb013270.2	G-Box	CACGTT	914	6	Light
Cs5g_pb013850.1	TATC-box	TATCCCA	1033	7	Gibberellin
Cs5g_pb013850.1	CGTCA-motif	CGTCA	422	5	MeJA
Cs5g_pb013850.1	LTR	CCGAAA	1404	6	Low temperature
Cs5g_pb013850.1	ARE	AAACCA	1006	6	Anaerobic
Cs5g_pb013850.1	ARE	AAACCA	1203	6	Anaerobic
Cs5g_pb013850.1	ARE	AAACCA	1704	6	Anaerobic
Cs5g_pb013850.1	MBS	CAACTG	1678	6	Drought
Cs5g_pb013850.1	G-Box	CACGTT	64	6	Light
Cs5g_pb013850.1	G-Box	CACGTT	693	6	Light
Cs5g_pb013850.1	G-Box	CACGTG	1366	6	Light
Cs5g_pb013850.1	TCCC-motif	TCTCCCT	845	7	Light
Cs5g_pb013850.1	GATA-motif	AAGGATAAGG	1831	9	Light
Cs5g_pb013850.1	G-box	CACGTC	423	6	Light
Cs5g_pb013850.1	G-box	TACGTG	1338	6	Light
Cs5g_pb013850.1	G-box	CACGTG	1366	6	Light
Cs5g_pb013850.1	G-box	CACGAC	1923	6	Light
Cs5g_pb013850.1	G-box	CACGTC	1926	6	Light
Cs5g_pb013850.1	P-box	CCTTTTG	1837	7	Gibberellin
Cs5g_pb013850.1	Sp1	GGGCGG	130	6	Light
Cs5g_pb013850.1	TGACG-motif	TGACG	422	5	MeJA
Cs5g_pb013850.1	Box 4	ATTAAT	24	6	Light
Cs5g_pb013850.1	ABRE	ACGTG	65	5	Abscisic acid
Cs5g_pb013850.1	ABRE	ACGTG	424	5	Abscisic acid
Cs5g_pb013850.1	ABRE	ACGTG	693	5	Abscisic acid
Cs5g_pb013850.1	ABRE	ACGTG	1338	5	Abscisic acid
Cs5g_pb013850.1	ABRE	CACGTG	1366	6	Abscisic acid
Cs5g_pb013850.1	ABRE	ACGTG	1367	5	Abscisic acid
Cs5g_pb013850.1	ABRE	ACGTG	1927	5	Abscisic acid
Cs5g_pb013850.1	AuxRR-core	TGTCTCAATAAG	1215	11	Auxin
Cs5g_pb013850.1	TCA-element	CCATCTTTTT	1019	9	Salicylic acid
Cs5g_pb024940.1	AE-box	AGAAACTT	602	8	Light
Cs5g_pb024940.1	ARE	AAACCA	140	6	Anaerobic
Cs5g_pb024940.1	ARE	AAACCA	742	6	Anaerobic
Cs5g_pb024940.1	ARE	AAACCA	1196	6	Anaerobic
Cs5g_pb024940.1	ARE	AAACCA	1364	6	Anaerobic
Cs5g_pb024940.1	WUN-motif	AAATTTCCT	378	9	Wound
Cs5g_pb024940.1	I-box	cCATATCCAAT	1182	10	Light
Cs5g_pb024940.1	LTR	CCGAAA	566	6	Low temperature
Cs5g_pb024940.1	CGTCA-motif	CGTCA	648	5	MeJA
Cs5g_pb024940.1	G-box	CACGAC	136	6	Light
Cs5g_pb024940.1	G-box	TACGTG	276	6	Light
Cs5g_pb024940.1	G-box	CACGTG	1166	6	Light
Cs5g_pb024940.1	G-box	TAACACGTAG	1955	9	Light
Cs5g_pb024940.1	G-box	TACGTG	1958	6	Light
Cs5g_pb024940.1	TGA-element	AACGAC	1675	6	Auxin
Cs5g_pb024940.1	TCT-motif	TCTTAC	843	6	Light
Cs5g_pb024940.1	G-Box	CACGTG	1166	6	Light
Cs5g_pb024940.1	ABRE	ACGTG	277	5	Abscisic acid
Cs5g_pb024940.1	ABRE	CACGTG	1166	6	Abscisic acid
Cs5g_pb024940.1	ABRE	ACGTG	1167	5	Abscisic acid
Cs5g_pb024940.1	ABRE	ACGTG	1958	5	Abscisic acid
Cs5g_pb024940.1	Box 4	ATTAAT	327	6	Light
Cs5g_pb024940.1	Box 4	ATTAAT	530	6	Light
Cs5g_pb024940.1	TGACG-motif	TGACG	648	5	MeJA
Cs5g_pb024940.1	TC-rich repeats	GTTTTCTTAC	484	9	Defense and stress
Cs5g_pb024940.1	TCA-element	CCATCTTTTT	837	9	Salicylic acid
Cs5g_pb033710.1	ACE	CTAACGTATT	1833	9	Light
Cs5g_pb033710.1	TCA-element	CCATCTTTTT	467	9	Salicylic acid
Cs5g_pb033710.1	circadian	CAAAGATATC	1942	9	Anaerobic
Cs5g_pb033710.1	ABRE	ACGTG	656	5	Abscisic acid
Cs5g_pb033710.1	GT1-motif	GGTTAA	569	6	Light
Cs5g_pb033710.1	GT1-motif	GGTTAA	1574	6	Light
Cs5g_pb033710.1	GT1-motif	GGTTAAT	2012	7	Light
Cs5g_pb033710.1	Box 4	ATTAAT	702	6	Light
Cs5g_pb033710.1	Box 4	ATTAAT	1409	6	Light
Cs5g_pb033710.1	TGACG-motif	TGACG	714	5	MeJA
Cs5g_pb033710.1	G-box	TACGTG	655	6	Light
Cs5g_pb033710.1	GATA-motif	AAGATAAGATT	1799	10	Light
Cs5g_pb033710.1	TCT-motif	TCTTAC	1004	6	Light
Cs5g_pb033710.1	TCT-motif	TCTTAC	1418	6	Light
Cs5g_pb033710.1	ARE	AAACCA	197	6	Anaerobic
Cs5g_pb033710.1	ARE	AAACCA	337	6	Anaerobic
Cs5g_pb033710.1	ARE	AAACCA	1149	6	Anaerobic
Cs5g_pb033710.1	ARE	AAACCA	1876	6	Anaerobic
Cs5g_pb033710.1	ARE	AAACCA	1972	6	Anaerobic
Cs5g_pb033710.1	AE-box	AGAAACAA	1251	8	Light
Cs5g_pb033710.1	CGTCA-motif	CGTCA	714	5	MeJA
Cs5g_pb033710.1	Box II	TGGTAATAA	208	9	Light
Cs5g_pb033710.1	GA-motif	ATAGATAA	264	8	Light
Cs5g_pb033710.2	TGACG-motif	TGACG	714	5	MeJA
Cs5g_pb033710.2	Box 4	ATTAAT	702	6	Light
Cs5g_pb033710.2	Box 4	ATTAAT	1409	6	Light
Cs5g_pb033710.2	GT1-motif	GGTTAA	569	6	Light
Cs5g_pb033710.2	GT1-motif	GGTTAA	1574	6	Light
Cs5g_pb033710.2	GT1-motif	GGTTAAT	2012	7	Light
Cs5g_pb033710.2	ABRE	ACGTG	656	5	Abscisic acid
Cs5g_pb033710.2	circadian	CAAAGATATC	1942	9	Anaerobic
Cs5g_pb033710.2	TCA-element	CCATCTTTTT	467	9	Salicylic acid
Cs5g_pb033710.2	ACE	CTAACGTATT	1833	9	Light
Cs5g_pb033710.2	GA-motif	ATAGATAA	264	8	Light
Cs5g_pb033710.2	Box II	TGGTAATAA	208	9	Light
Cs5g_pb033710.2	CGTCA-motif	CGTCA	714	5	MeJA
Cs5g_pb033710.2	AE-box	AGAAACAA	1251	8	Light
Cs5g_pb033710.2	ARE	AAACCA	197	6	Anaerobic
Cs5g_pb033710.2	ARE	AAACCA	337	6	Anaerobic
Cs5g_pb033710.2	ARE	AAACCA	1149	6	Anaerobic
Cs5g_pb033710.2	ARE	AAACCA	1876	6	Anaerobic
Cs5g_pb033710.2	ARE	AAACCA	1972	6	Anaerobic
Cs5g_pb033710.2	TCT-motif	TCTTAC	1004	6	Light
Cs5g_pb033710.2	TCT-motif	TCTTAC	1418	6	Light
Cs5g_pb033710.2	GATA-motif	AAGATAAGATT	1799	10	Light
Cs5g_pb033710.2	G-box	TACGTG	655	6	Light
Cs5g_pb033710.3	G-box	TACGTG	655	6	Light
Cs5g_pb033710.3	TCT-motif	TCTTAC	1004	6	Light
Cs5g_pb033710.3	TCT-motif	TCTTAC	1418	6	Light
Cs5g_pb033710.3	GATA-motif	AAGATAAGATT	1799	10	Light
Cs5g_pb033710.3	AE-box	AGAAACAA	1251	8	Light
Cs5g_pb033710.3	ARE	AAACCA	197	6	Anaerobic
Cs5g_pb033710.3	ARE	AAACCA	337	6	Anaerobic
Cs5g_pb033710.3	ARE	AAACCA	1149	6	Anaerobic
Cs5g_pb033710.3	ARE	AAACCA	1876	6	Anaerobic
Cs5g_pb033710.3	ARE	AAACCA	1972	6	Anaerobic
Cs5g_pb033710.3	GA-motif	ATAGATAA	264	8	Light
Cs5g_pb033710.3	Box II	TGGTAATAA	208	9	Light
Cs5g_pb033710.3	CGTCA-motif	CGTCA	714	5	MeJA
Cs5g_pb033710.3	ACE	CTAACGTATT	1833	9	Light
Cs5g_pb033710.3	TCA-element	CCATCTTTTT	467	9	Salicylic acid
Cs5g_pb033710.3	ABRE	ACGTG	656	5	Abscisic acid
Cs5g_pb033710.3	circadian	CAAAGATATC	1942	9	Anaerobic
Cs5g_pb033710.3	TGACG-motif	TGACG	714	5	MeJA
Cs5g_pb033710.3	Box 4	ATTAAT	702	6	Light
Cs5g_pb033710.3	Box 4	ATTAAT	1409	6	Light
Cs5g_pb033710.3	GT1-motif	GGTTAA	569	6	Light
Cs5g_pb033710.3	GT1-motif	GGTTAA	1574	6	Light
Cs5g_pb033710.3	GT1-motif	GGTTAAT	2012	7	Light
Cs6g_pb004840.1	TC-rich repeats	GTTTTCTTAC	440	9	Defense and stress
Cs6g_pb004840.1	Box 4	ATTAAT	58	6	Light
Cs6g_pb004840.1	Box 4	ATTAAT	1750	6	Light
Cs6g_pb004840.1	GT1-motif	GGTTAAT	1061	7	Light
Cs6g_pb004840.1	TGACG-motif	TGACG	662	5	MeJA
Cs6g_pb004840.1	GARE-motif	TCTGTTG	1570	7	Gibberellin
Cs6g_pb004840.1	GARE-motif	TCTGTTG	1895	7	Gibberellin
Cs6g_pb004840.1	ABRE	ACGTG	178	5	Abscisic acid
Cs6g_pb004840.1	GATA-motif	GATAGGA	1439	7	Light
Cs6g_pb004840.1	TCT-motif	TCTTAC	244	6	Light
Cs6g_pb004840.1	TCT-motif	TCTTAC	444	6	Light
Cs6g_pb004840.1	TCT-motif	TCTTAC	1960	6	Light
Cs6g_pb004840.1	G-Box	TCCACATGGCA	1919	10	Light
Cs6g_pb004840.1	P-box	CCTTTTG	375	7	Gibberellin
Cs6g_pb004840.1	G-box	TACGTG	177	6	Light
Cs6g_pb004840.1	I-box	atGATAAGGTC	708	10	Light
Cs6g_pb004840.1	CGTCA-motif	CGTCA	662	5	MeJA
Cs6g_pb004840.1	TATC-box	TATCCCA	1436	7	Gibberellin
Cs6g_pb004840.1	AE-box	AGAAACAA	539	8	Light
Cs6g_pb004840.1	ARE	AAACCA	434	6	Anaerobic
Cs6g_pb004840.1	ARE	AAACCA	1830	6	Anaerobic
Cs6g_pb004840.2	TGACG-motif	TGACG	662	5	MeJA
Cs6g_pb004840.2	Box 4	ATTAAT	58	6	Light
Cs6g_pb004840.2	Box 4	ATTAAT	1750	6	Light
Cs6g_pb004840.2	GT1-motif	GGTTAAT	1061	7	Light
Cs6g_pb004840.2	ABRE	ACGTG	178	5	Abscisic acid
Cs6g_pb004840.2	GARE-motif	TCTGTTG	1570	7	Gibberellin
Cs6g_pb004840.2	GARE-motif	TCTGTTG	1895	7	Gibberellin
Cs6g_pb004840.2	TC-rich repeats	GTTTTCTTAC	440	9	Defense and stress
Cs6g_pb004840.2	TATC-box	TATCCCA	1436	7	Gibberellin
Cs6g_pb004840.2	CGTCA-motif	CGTCA	662	5	MeJA
Cs6g_pb004840.2	I-box	atGATAAGGTC	708	10	Light
Cs6g_pb004840.2	AE-box	AGAAACAA	539	8	Light
Cs6g_pb004840.2	ARE	AAACCA	434	6	Anaerobic
Cs6g_pb004840.2	ARE	AAACCA	1830	6	Anaerobic
Cs6g_pb004840.2	TCT-motif	TCTTAC	244	6	Light
Cs6g_pb004840.2	TCT-motif	TCTTAC	444	6	Light
Cs6g_pb004840.2	TCT-motif	TCTTAC	1960	6	Light
Cs6g_pb004840.2	G-Box	TCCACATGGCA	1919	10	Light
Cs6g_pb004840.2	GATA-motif	GATAGGA	1439	7	Light
Cs6g_pb004840.2	G-box	TACGTG	177	6	Light
Cs6g_pb004840.2	P-box	CCTTTTG	375	7	Gibberellin
Cs6g_pb004840.3	GATA-motif	GATAGGA	1439	7	Light
Cs6g_pb004840.3	G-Box	TCCACATGGCA	1919	10	Light
Cs6g_pb004840.3	TCT-motif	TCTTAC	244	6	Light
Cs6g_pb004840.3	TCT-motif	TCTTAC	444	6	Light
Cs6g_pb004840.3	TCT-motif	TCTTAC	1960	6	Light
Cs6g_pb004840.3	P-box	CCTTTTG	375	7	Gibberellin
Cs6g_pb004840.3	G-box	TACGTG	177	6	Light
Cs6g_pb004840.3	I-box	atGATAAGGTC	708	10	Light
Cs6g_pb004840.3	CGTCA-motif	CGTCA	662	5	MeJA
Cs6g_pb004840.3	TATC-box	TATCCCA	1436	7	Gibberellin
Cs6g_pb004840.3	ARE	AAACCA	434	6	Anaerobic
Cs6g_pb004840.3	ARE	AAACCA	1830	6	Anaerobic
Cs6g_pb004840.3	AE-box	AGAAACAA	539	8	Light
Cs6g_pb004840.3	TC-rich repeats	GTTTTCTTAC	440	9	Defense and stress
Cs6g_pb004840.3	GT1-motif	GGTTAAT	1061	7	Light
Cs6g_pb004840.3	Box 4	ATTAAT	58	6	Light
Cs6g_pb004840.3	Box 4	ATTAAT	1750	6	Light
Cs6g_pb004840.3	TGACG-motif	TGACG	662	5	MeJA
Cs6g_pb004840.3	GARE-motif	TCTGTTG	1570	7	Gibberellin
Cs6g_pb004840.3	GARE-motif	TCTGTTG	1895	7	Gibberellin
Cs6g_pb004840.3	ABRE	ACGTG	178	5	Abscisic acid
Cs6g_pb016200.1	GATA-motif	AAGGATAAGG	1702	9	Light
Cs6g_pb016200.1	TGA-element	AACGAC	1605	6	Auxin
Cs6g_pb016200.1	MSA-like	(T/C)C(T/C)AACGG(T/C)(T/C)A	1149	9	Cell cycle
Cs6g_pb016200.1	AE-box	AGAAACAA	333	8	Light
Cs6g_pb016200.1	AE-box	AGAAACTT	1429	8	Light
Cs6g_pb016200.1	CGTCA-motif	CGTCA	697	5	MeJA
Cs6g_pb016200.1	CGTCA-motif	CGTCA	1790	5	MeJA
Cs6g_pb016200.1	CGTCA-motif	CGTCA	1803	5	MeJA
Cs6g_pb016200.1	CGTCA-motif	CGTCA	1833	5	MeJA
Cs6g_pb016200.1	LTR	CCGAAA	741	6	Low temperature
Cs6g_pb016200.1	TGA-box	TGACGTAA	1803	8	Auxin
Cs6g_pb016200.1	TGACG-motif	TGACG	697	5	MeJA
Cs6g_pb016200.1	TGACG-motif	TGACG	1790	5	MeJA
Cs6g_pb016200.1	TGACG-motif	TGACG	1803	5	MeJA
Cs6g_pb016200.1	TGACG-motif	TGACG	1833	5	MeJA
Cs6g_pb016200.1	Box 4	ATTAAT	674	6	Light
Cs6g_pb016200.1	Box 4	ATTAAT	1339	6	Light
Cs6g_pb016850.1	AE-box	AGAAACAA	1971	8	Light
Cs6g_pb016850.1	ARE	AAACCA	1126	6	Anaerobic
Cs6g_pb016850.1	MSA-like	(T/C)C(T/C)AACGG(T/C)(T/C)A	1678	8.5	Cell cycle
Cs6g_pb016850.1	TCT-motif	TCTTAC	175	6	Light
Cs6g_pb016850.1	TCT-motif	TCTTAC	1083	6	Light
Cs6g_pb016850.1	GATA-motif	AAGATAAGATT	964	10	Light
Cs6g_pb016850.1	O2-site	GATGACATGG	528	9	Zein metabolism
Cs6g_pb016850.1	G-box	CACGTC	499	6	Light
Cs6g_pb016850.1	G-box	TACGTG	1621	6	Light
Cs6g_pb016850.1	L-box	ATCCCACCTAC	162	10	Light
Cs6g_pb016850.1	Box 4	ATTAAT	93	6	Light
Cs6g_pb016850.1	Box 4	ATTAAT	1102	6	Light
Cs6g_pb016850.1	Box 4	ATTAAT	1816	6	Light
Cs6g_pb016850.1	GT1-motif	GGTTAA	211	6	Light
Cs6g_pb016850.1	GT1-motif	GGTTAA	1604	6	Light
Cs6g_pb016850.1	ABRE	ACGTG	500	5	Abscisic acid
Cs6g_pb016850.1	ABRE	ACGTG	1622	5	Abscisic acid
Cs6g_pb016850.1	ATCT-motif	AATCTAATCC	47	9	Light
Cs6g_pb016850.1	TCA-element	CCATCTTTTT	1113	9	Salicylic acid
Cs6g_pb016850.1	ACE	GCGACGTACC	764	9	Light
Cs6g_pb016850.2	AE-box	AGAAACAA	1971	8	Light
Cs6g_pb016850.2	ARE	AAACCA	1126	6	Anaerobic
Cs6g_pb016850.2	MSA-like	(T/C)C(T/C)AACGG(T/C)(T/C)A	1678	8.5	Cell cycle
Cs6g_pb016850.2	G-box	CACGTC	499	6	Light
Cs6g_pb016850.2	G-box	TACGTG	1621	6	Light
Cs6g_pb016850.2	TCT-motif	TCTTAC	175	6	Light
Cs6g_pb016850.2	TCT-motif	TCTTAC	1083	6	Light
Cs6g_pb016850.2	GATA-motif	AAGATAAGATT	964	10	Light
Cs6g_pb016850.2	O2-site	GATGACATGG	528	9	Zein metabolism
Cs6g_pb016850.2	ABRE	ACGTG	500	5	Abscisic acid
Cs6g_pb016850.2	ABRE	ACGTG	1622	5	Abscisic acid
Cs6g_pb016850.2	L-box	ATCCCACCTAC	162	10	Light
Cs6g_pb016850.2	Box 4	ATTAAT	93	6	Light
Cs6g_pb016850.2	Box 4	ATTAAT	1102	6	Light
Cs6g_pb016850.2	Box 4	ATTAAT	1816	6	Light
Cs6g_pb016850.2	GT1-motif	GGTTAA	211	6	Light
Cs6g_pb016850.2	GT1-motif	GGTTAA	1604	6	Light
Cs6g_pb016850.2	ACE	GCGACGTACC	764	9	Light
Cs6g_pb016850.2	ATCT-motif	AATCTAATCC	47	9	Light
Cs6g_pb016850.2	TCA-element	CCATCTTTTT	1113	9	Salicylic acid
Cs6g_pb019380.1	TCT-motif	TCTTAC	429	6	Light
Cs6g_pb019380.1	ARE	AAACCA	495	6	Anaerobic
Cs6g_pb019380.1	ARE	AAACCA	781	6	Anaerobic
Cs6g_pb019380.1	AE-box	AGAAACTT	380	8	Light
Cs6g_pb019380.1	AT1-motif	AATTATTTTTTATT	1113	13	Light
Cs6g_pb019380.1	CGTCA-motif	CGTCA	1593	5	MeJA
Cs6g_pb019380.1	TC-rich repeats	ATTCTCTAAC	947	9	Defense and stress
Cs6g_pb019380.1	ACE	CTAACGTATT	367	9	Light
Cs6g_pb019380.1	TCA-element	CCATCTTTTT	875	9	Salicylic acid
Cs6g_pb019380.1	GT1-motif	GGTTAAT	636	7	Light
Cs6g_pb019380.1	GT1-motif	GGTTAA	637	6	Light
Cs6g_pb019380.1	GT1-motif	GGTTAAT	1835	7	Light
Cs6g_pb019380.1	Box 4	ATTAAT	235	6	Light
Cs6g_pb019380.1	Box 4	ATTAAT	1391	6	Light
Cs6g_pb019380.1	Box 4	ATTAAT	1638	6	Light
Cs6g_pb019380.1	Box 4	ATTAAT	1646	6	Light
Cs6g_pb019380.1	Box 4	ATTAAT	1705	6	Light
Cs6g_pb019380.1	Box 4	ATTAAT	1732	6	Light
Cs6g_pb019380.1	Box 4	ATTAAT	1840	6	Light
Cs6g_pb019380.1	TGACG-motif	TGACG	1593	5	MeJA
Cs6g_pb019380.2	ARE	AAACCA	96	6	Anaerobic
Cs6g_pb019380.2	ARE	AAACCA	382	6	Anaerobic
Cs6g_pb019380.2	ARE	AAACCA	2002	6	Anaerobic
Cs6g_pb019380.2	AT1-motif	AATTATTTTTTATT	714	13	Light
Cs6g_pb019380.2	CGTCA-motif	CGTCA	1194	5	MeJA
Cs6g_pb019380.2	P-box	CCTTTTG	1960	7	Gibberellin
Cs6g_pb019380.2	TCT-motif	TCTTAC	30	6	Light
Cs6g_pb019380.2	GT1-motif	GGTTAAT	237	7	Light
Cs6g_pb019380.2	GT1-motif	GGTTAA	238	6	Light
Cs6g_pb019380.2	GT1-motif	GGTTAAT	1436	7	Light
Cs6g_pb019380.2	Box 4	ATTAAT	992	6	Light
Cs6g_pb019380.2	Box 4	ATTAAT	1239	6	Light
Cs6g_pb019380.2	Box 4	ATTAAT	1247	6	Light
Cs6g_pb019380.2	Box 4	ATTAAT	1306	6	Light
Cs6g_pb019380.2	Box 4	ATTAAT	1333	6	Light
Cs6g_pb019380.2	Box 4	ATTAAT	1441	6	Light
Cs6g_pb019380.2	Box 4	ATTAAT	2011	6	Light
Cs6g_pb019380.2	TGACG-motif	TGACG	1194	5	MeJA
Cs6g_pb019380.2	TC-rich repeats	ATTCTCTAAC	548	9	Defense and stress
Cs6g_pb019380.2	TCA-element	CCATCTTTTT	476	9	Salicylic acid
Cs6g_pb020450.1	TCT-motif	TCTTAC	119	6	Light
Cs6g_pb020450.1	TCCC-motif	TCTCCCT	642	7	Light
Cs6g_pb020450.1	ARE	AAACCA	1285	6	Anaerobic
Cs6g_pb020450.1	CGTCA-motif	CGTCA	1583	5	MeJA
Cs6g_pb020450.1	CGTCA-motif	CGTCA	1760	5	MeJA
Cs6g_pb020450.1	ATCT-motif	AATCTAATCC	1228	9	Light
Cs6g_pb020450.1	ATCT-motif	AATCTAATCC	1350	9	Light
Cs6g_pb020450.1	ATCT-motif	AATCTAATCC	1973	9	Light
Cs6g_pb020450.1	AuxRE	TGTCTCAATAAG	344	11	Auxin
Cs6g_pb020450.1	GARE-motif	TCTGTTG	1289	7	Gibberellin
Cs6g_pb020450.1	ABRE	ACGTG	181	5	Abscisic acid
Cs6g_pb020450.1	ABRE	AACCCGG	1113	7	Abscisic acid
Cs6g_pb020450.1	ABRE	TACGTGTC	1391	8	Abscisic acid
Cs6g_pb020450.1	ABRE	ACGTG	1392	5	Abscisic acid
Cs6g_pb020450.1	ABRE	ACGTG	1867	5	Abscisic acid
Cs6g_pb020450.1	GT1-motif	GGTTAA	584	6	Light
Cs6g_pb020450.1	TGACG-motif	TGACG	1583	5	MeJA
Cs6g_pb020450.1	TGACG-motif	TGACG	1760	5	MeJA
Cs6g_pb020450.1	P-box	CCTTTTG	327	7	Gibberellin
Cs6g_pb020450.1	G-box	TACGTG	180	6	Light
Cs6g_pb020450.1	G-box	TACGTG	1391	6	Light
Cs6g_pb020450.1	G-box	CACGAC	1599	6	Light
Cs6g_pb020450.1	G-box	TACGTG	1867	6	Light
Cs6g_pb020450.1	GATA-motif	AAGATAAGATT	592	10	Light
Cs6g_pb020450.1	GATA-motif	AAGATAAGATT	1515	10	Light
Cs6g_pb020450.1	AE-box	AGAAACTT	1066	8	Light
Cs6g_pb020450.1	WUN-motif	AAATTTCCT	250	9	Wound
Cs6g_pb020450.1	Box 4	ATTAAT	45	6	Light
Cs6g_pb020450.1	Box 4	ATTAAT	130	6	Light
Cs6g_pb020450.1	Sp1	GGGCGG	1193	6	Light
Cs7g_pb003600.1	CGTCA-motif	CGTCA	1674	5	MeJA
Cs7g_pb003600.1	ARE	AAACCA	373	6	Anaerobic
Cs7g_pb003600.1	O2-site	GATGATGTGG	1535	9	Zein metabolism
Cs7g_pb003600.1	TGA-element	AACGAC	1630	6	Auxin
Cs7g_pb003600.1	TCT-motif	TCTTAC	589	6	Light
Cs7g_pb003600.1	G-Box	CACGTT	697	6	Light
Cs7g_pb003600.1	G-Box	CACGTT	1794	6	Light
Cs7g_pb003600.1	G-box	TACGTG	81	6	Light
Cs7g_pb003600.1	G-box	CACGTC	577	6	Light
Cs7g_pb003600.1	G-box	CACGAC	973	6	Light
Cs7g_pb003600.1	G-box	TAACACGTAG	1459	9	Light
Cs7g_pb003600.1	G-box	TACGTG	1462	6	Light
Cs7g_pb003600.1	G-box	TAAACGTG	1792	8	Light
Cs7g_pb003600.1	Box 4	ATTAAT	356	6	Light
Cs7g_pb003600.1	Box 4	ATTAAT	601	6	Light
Cs7g_pb003600.1	Box 4	ATTAAT	910	6	Light
Cs7g_pb003600.1	Box 4	ATTAAT	1775	6	Light
Cs7g_pb003600.1	Box 4	ATTAAT	1809	6	Light
Cs7g_pb003600.1	TGACG-motif	TGACG	1674	5	MeJA
Cs7g_pb003600.1	ABRE	ACGTG	81	5	Abscisic acid
Cs7g_pb003600.1	ABRE	ACGTG	578	5	Abscisic acid
Cs7g_pb003600.1	ABRE	ACGTG	698	5	Abscisic acid
Cs7g_pb003600.1	ABRE	ACGTG	1462	5	Abscisic acid
Cs7g_pb003600.1	ABRE	ACGTG	1795	5	Abscisic acid
Cs7g_pb003600.1	ATCT-motif	AATCTAATCC	1385	9	Light
Cs7g_pb003600.1	TC-rich repeats	ATTCTCTAAC	428	9	Defense and stress
Cs7g_pb003600.1	ACE	GACACGTATG	533	9	Light
Cs7g_pb003600.2	CGTCA-motif	CGTCA	1674	5	MeJA
Cs7g_pb003600.2	ARE	AAACCA	373	6	Anaerobic
Cs7g_pb003600.2	TGA-element	AACGAC	1630	6	Auxin
Cs7g_pb003600.2	O2-site	GATGATGTGG	1535	9	Zein metabolism
Cs7g_pb003600.2	G-Box	CACGTT	697	6	Light
Cs7g_pb003600.2	G-Box	CACGTT	1794	6	Light
Cs7g_pb003600.2	TCT-motif	TCTTAC	589	6	Light
Cs7g_pb003600.2	G-box	TACGTG	81	6	Light
Cs7g_pb003600.2	G-box	CACGTC	577	6	Light
Cs7g_pb003600.2	G-box	CACGAC	973	6	Light
Cs7g_pb003600.2	G-box	TAACACGTAG	1459	9	Light
Cs7g_pb003600.2	G-box	TACGTG	1462	6	Light
Cs7g_pb003600.2	G-box	TAAACGTG	1792	8	Light
Cs7g_pb003600.2	Box 4	ATTAAT	356	6	Light
Cs7g_pb003600.2	Box 4	ATTAAT	601	6	Light
Cs7g_pb003600.2	Box 4	ATTAAT	910	6	Light
Cs7g_pb003600.2	Box 4	ATTAAT	1775	6	Light
Cs7g_pb003600.2	Box 4	ATTAAT	1809	6	Light
Cs7g_pb003600.2	TGACG-motif	TGACG	1674	5	MeJA
Cs7g_pb003600.2	ABRE	ACGTG	81	5	Abscisic acid
Cs7g_pb003600.2	ABRE	ACGTG	578	5	Abscisic acid
Cs7g_pb003600.2	ABRE	ACGTG	698	5	Abscisic acid
Cs7g_pb003600.2	ABRE	ACGTG	1462	5	Abscisic acid
Cs7g_pb003600.2	ABRE	ACGTG	1795	5	Abscisic acid
Cs7g_pb003600.2	ATCT-motif	AATCTAATCC	1385	9	Light
Cs7g_pb003600.2	TC-rich repeats	ATTCTCTAAC	428	9	Defense and stress
Cs7g_pb003600.2	ACE	GACACGTATG	533	9	Light
Cs7g_pb004560.1	G-Box	CACGTT	53	6	Light
Cs7g_pb004560.1	G-Box	CACGTG	980	6	Light
Cs7g_pb004560.1	O2-site	GATGATGTGG	1819	9	Zein metabolism
Cs7g_pb004560.1	TGA-element	AACGAC	854	6	Auxin
Cs7g_pb004560.1	TGA-element	AACGAC	1911	6	Auxin
Cs7g_pb004560.1	G-box	TAACACGTAG	573	9	Light
Cs7g_pb004560.1	G-box	CACGTC	895	6	Light
Cs7g_pb004560.1	G-box	ACACGTGT	979	8	Light
Cs7g_pb004560.1	G-box	CACGTG	980	6	Light
Cs7g_pb004560.1	G-box	CACGTC	997	6	Light
Cs7g_pb004560.1	G-box	CCACGTAA	1163	8	Light
Cs7g_pb004560.1	G-box	TACGTG	1164	6	Light
Cs7g_pb004560.1	G-box	GCCACGTGGA	1477	9	Light
Cs7g_pb004560.1	G-box	TACGTG	1479	6	Light
Cs7g_pb004560.1	G-box	TACGTG	1537	6	Light
Cs7g_pb004560.1	CGTCA-motif	CGTCA	1623	5	MeJA
Cs7g_pb004560.1	LTR	CCGAAA	791	6	Low temperature
Cs7g_pb004560.1	LTR	CCGAAA	1994	6	Low temperature
Cs7g_pb004560.1	AE-box	AGAAACAA	772	8	Light
Cs7g_pb004560.1	ARE	AAACCA	1488	6	Anaerobic
Cs7g_pb004560.1	ATCT-motif	AATCTAATCC	546	9	Light
Cs7g_pb004560.1	TGACG-motif	TGACG	1623	5	MeJA
Cs7g_pb004560.1	Box 4	ATTAAT	432	6	Light
Cs7g_pb004560.1	Box 4	ATTAAT	439	6	Light
Cs7g_pb004560.1	GT1-motif	GGTTAA	290	6	Light
Cs7g_pb004560.1	GT1-motif	GGTTAA	1009	6	Light
Cs7g_pb004560.1	ABRE	ACGTG	54	5	Abscisic acid
Cs7g_pb004560.1	ABRE	ACGTG	896	5	Abscisic acid
Cs7g_pb004560.1	ABRE	CACGTG	980	6	Abscisic acid
Cs7g_pb004560.1	ABRE	ACGTG	981	5	Abscisic acid
Cs7g_pb004560.1	ABRE	ACGTG	997	5	Abscisic acid
Cs7g_pb004560.1	ABRE	ACGTG	1164	5	Abscisic acid
Cs7g_pb004560.1	ABRE	ACGTG	1479	5	Abscisic acid
Cs7g_pb004560.1	ABRE	ACGTG	1537	5	Abscisic acid
Cs7g_pb004560.2	G-Box	CACGTT	53	6	Light
Cs7g_pb004560.2	G-Box	CACGTG	980	6	Light
Cs7g_pb004560.2	O2-site	GATGATGTGG	1819	9	Zein metabolism
Cs7g_pb004560.2	TGA-element	AACGAC	854	6	Auxin
Cs7g_pb004560.2	TGA-element	AACGAC	1911	6	Auxin
Cs7g_pb004560.2	G-box	TAACACGTAG	573	9	Light
Cs7g_pb004560.2	G-box	CACGTC	895	6	Light
Cs7g_pb004560.2	G-box	ACACGTGT	979	8	Light
Cs7g_pb004560.2	G-box	CACGTG	980	6	Light
Cs7g_pb004560.2	G-box	CACGTC	997	6	Light
Cs7g_pb004560.2	G-box	CCACGTAA	1163	8	Light
Cs7g_pb004560.2	G-box	TACGTG	1164	6	Light
Cs7g_pb004560.2	G-box	GCCACGTGGA	1477	9	Light
Cs7g_pb004560.2	G-box	TACGTG	1479	6	Light
Cs7g_pb004560.2	G-box	TACGTG	1537	6	Light
Cs7g_pb004560.2	CGTCA-motif	CGTCA	1623	5	MeJA
Cs7g_pb004560.2	LTR	CCGAAA	791	6	Low temperature
Cs7g_pb004560.2	LTR	CCGAAA	1994	6	Low temperature
Cs7g_pb004560.2	AE-box	AGAAACAA	772	8	Light
Cs7g_pb004560.2	ARE	AAACCA	1488	6	Anaerobic
Cs7g_pb004560.2	ATCT-motif	AATCTAATCC	546	9	Light
Cs7g_pb004560.2	TGACG-motif	TGACG	1623	5	MeJA
Cs7g_pb004560.2	Box 4	ATTAAT	432	6	Light
Cs7g_pb004560.2	Box 4	ATTAAT	439	6	Light
Cs7g_pb004560.2	GT1-motif	GGTTAA	290	6	Light
Cs7g_pb004560.2	GT1-motif	GGTTAA	1009	6	Light
Cs7g_pb004560.2	ABRE	ACGTG	54	5	Abscisic acid
Cs7g_pb004560.2	ABRE	ACGTG	896	5	Abscisic acid
Cs7g_pb004560.2	ABRE	CACGTG	980	6	Abscisic acid
Cs7g_pb004560.2	ABRE	ACGTG	981	5	Abscisic acid
Cs7g_pb004560.2	ABRE	ACGTG	997	5	Abscisic acid
Cs7g_pb004560.2	ABRE	ACGTG	1164	5	Abscisic acid
Cs7g_pb004560.2	ABRE	ACGTG	1479	5	Abscisic acid
Cs7g_pb004560.2	ABRE	ACGTG	1537	5	Abscisic acid
Cs7g_pb004560.3	ATCT-motif	AATCTAATCC	546	9	Light
Cs7g_pb004560.3	Box 4	ATTAAT	432	6	Light
Cs7g_pb004560.3	Box 4	ATTAAT	439	6	Light
Cs7g_pb004560.3	GT1-motif	GGTTAA	290	6	Light
Cs7g_pb004560.3	GT1-motif	GGTTAA	1009	6	Light
Cs7g_pb004560.3	TGACG-motif	TGACG	1623	5	MeJA
Cs7g_pb004560.3	ABRE	ACGTG	54	5	Abscisic acid
Cs7g_pb004560.3	ABRE	ACGTG	896	5	Abscisic acid
Cs7g_pb004560.3	ABRE	CACGTG	980	6	Abscisic acid
Cs7g_pb004560.3	ABRE	ACGTG	981	5	Abscisic acid
Cs7g_pb004560.3	ABRE	ACGTG	997	5	Abscisic acid
Cs7g_pb004560.3	ABRE	ACGTG	1164	5	Abscisic acid
Cs7g_pb004560.3	ABRE	ACGTG	1479	5	Abscisic acid
Cs7g_pb004560.3	ABRE	ACGTG	1537	5	Abscisic acid
Cs7g_pb004560.3	O2-site	GATGATGTGG	1819	9	Zein metabolism
Cs7g_pb004560.3	TGA-element	AACGAC	854	6	Auxin
Cs7g_pb004560.3	TGA-element	AACGAC	1911	6	Auxin
Cs7g_pb004560.3	G-Box	CACGTT	53	6	Light
Cs7g_pb004560.3	G-Box	CACGTG	980	6	Light
Cs7g_pb004560.3	G-box	TAACACGTAG	573	9	Light
Cs7g_pb004560.3	G-box	CACGTC	895	6	Light
Cs7g_pb004560.3	G-box	ACACGTGT	979	8	Light
Cs7g_pb004560.3	G-box	CACGTG	980	6	Light
Cs7g_pb004560.3	G-box	CACGTC	997	6	Light
Cs7g_pb004560.3	G-box	CCACGTAA	1163	8	Light
Cs7g_pb004560.3	G-box	TACGTG	1164	6	Light
Cs7g_pb004560.3	G-box	GCCACGTGGA	1477	9	Light
Cs7g_pb004560.3	G-box	TACGTG	1479	6	Light
Cs7g_pb004560.3	G-box	TACGTG	1537	6	Light
Cs7g_pb004560.3	LTR	CCGAAA	791	6	Low temperature
Cs7g_pb004560.3	LTR	CCGAAA	1994	6	Low temperature
Cs7g_pb004560.3	CGTCA-motif	CGTCA	1623	5	MeJA
Cs7g_pb004560.3	AE-box	AGAAACAA	772	8	Light
Cs7g_pb004560.3	ARE	AAACCA	1488	6	Anaerobic
Cs7g_pb004560.4	LTR	CCGAAA	791	6	Low temperature
Cs7g_pb004560.4	LTR	CCGAAA	1994	6	Low temperature
Cs7g_pb004560.4	CGTCA-motif	CGTCA	1623	5	MeJA
Cs7g_pb004560.4	ARE	AAACCA	1488	6	Anaerobic
Cs7g_pb004560.4	AE-box	AGAAACAA	772	8	Light
Cs7g_pb004560.4	TGA-element	AACGAC	854	6	Auxin
Cs7g_pb004560.4	TGA-element	AACGAC	1911	6	Auxin
Cs7g_pb004560.4	O2-site	GATGATGTGG	1819	9	Zein metabolism
Cs7g_pb004560.4	G-Box	CACGTT	53	6	Light
Cs7g_pb004560.4	G-Box	CACGTG	980	6	Light
Cs7g_pb004560.4	G-box	TAACACGTAG	573	9	Light
Cs7g_pb004560.4	G-box	CACGTC	895	6	Light
Cs7g_pb004560.4	G-box	ACACGTGT	979	8	Light
Cs7g_pb004560.4	G-box	CACGTG	980	6	Light
Cs7g_pb004560.4	G-box	CACGTC	997	6	Light
Cs7g_pb004560.4	G-box	CCACGTAA	1163	8	Light
Cs7g_pb004560.4	G-box	TACGTG	1164	6	Light
Cs7g_pb004560.4	G-box	GCCACGTGGA	1477	9	Light
Cs7g_pb004560.4	G-box	TACGTG	1479	6	Light
Cs7g_pb004560.4	G-box	TACGTG	1537	6	Light
Cs7g_pb004560.4	GT1-motif	GGTTAA	290	6	Light
Cs7g_pb004560.4	GT1-motif	GGTTAA	1009	6	Light
Cs7g_pb004560.4	Box 4	ATTAAT	432	6	Light
Cs7g_pb004560.4	Box 4	ATTAAT	439	6	Light
Cs7g_pb004560.4	TGACG-motif	TGACG	1623	5	MeJA
Cs7g_pb004560.4	ABRE	ACGTG	54	5	Abscisic acid
Cs7g_pb004560.4	ABRE	ACGTG	896	5	Abscisic acid
Cs7g_pb004560.4	ABRE	CACGTG	980	6	Abscisic acid
Cs7g_pb004560.4	ABRE	ACGTG	981	5	Abscisic acid
Cs7g_pb004560.4	ABRE	ACGTG	997	5	Abscisic acid
Cs7g_pb004560.4	ABRE	ACGTG	1164	5	Abscisic acid
Cs7g_pb004560.4	ABRE	ACGTG	1479	5	Abscisic acid
Cs7g_pb004560.4	ABRE	ACGTG	1537	5	Abscisic acid
Cs7g_pb004560.4	ATCT-motif	AATCTAATCC	546	9	Light
Cs7g_pb004790.1	ARE	AAACCA	135	6	Anaerobic
Cs7g_pb004790.1	ARE	AAACCA	1294	6	Anaerobic
Cs7g_pb004790.1	LTR	CCGAAA	595	6	Low temperature
Cs7g_pb004790.1	LTR	CCGAAA	1612	6	Low temperature
Cs7g_pb004790.1	CGTCA-motif	CGTCA	553	5	MeJA
Cs7g_pb004790.1	CGTCA-motif	CGTCA	674	5	MeJA
Cs7g_pb004790.1	CGTCA-motif	CGTCA	1726	5	MeJA
Cs7g_pb004790.1	I-box	gGATAAGGTG	262	9	Light
Cs7g_pb004790.1	GATA-motif	AAGGATAAGG	1095	9	Light
Cs7g_pb004790.1	GATA-motif	GATAGGG	1922	7	Light
Cs7g_pb004790.1	O2-site	GATGATGTGG	435	9	Zein metabolism
Cs7g_pb004790.1	O2-site	GATGACATGG	568	9	Zein metabolism
Cs7g_pb004790.1	LAMP-element	CTTTATCA	328	8	Light
Cs7g_pb004790.1	TCT-motif	TCTTAC	1488	6	Light
Cs7g_pb004790.1	GTGGC-motif	GATTCTGTGGC	627	10	Light
Cs7g_pb004790.1	Box 4	ATTAAT	40	6	Light
Cs7g_pb004790.1	Box 4	ATTAAT	224	6	Light
Cs7g_pb004790.1	Box 4	ATTAAT	1206	6	Light
Cs7g_pb004790.1	Box 4	ATTAAT	1658	6	Light
Cs7g_pb004790.1	TGACG-motif	TGACG	553	5	MeJA
Cs7g_pb004790.1	TGACG-motif	TGACG	674	5	MeJA
Cs7g_pb004790.1	TGACG-motif	TGACG	1726	5	MeJA
Cs7g_pb004790.1	4cl-CMA2b	TCTCACCAACCACA	720	13	Light
Cs7g_pb004790.2	Box 4	ATTAAT	40	6	Light
Cs7g_pb004790.2	Box 4	ATTAAT	224	6	Light
Cs7g_pb004790.2	Box 4	ATTAAT	1206	6	Light
Cs7g_pb004790.2	Box 4	ATTAAT	1658	6	Light
Cs7g_pb004790.2	TGACG-motif	TGACG	553	5	MeJA
Cs7g_pb004790.2	TGACG-motif	TGACG	674	5	MeJA
Cs7g_pb004790.2	TGACG-motif	TGACG	1726	5	MeJA
Cs7g_pb004790.2	GTGGC-motif	GATTCTGTGGC	627	10	Light
Cs7g_pb004790.2	4cl-CMA2b	TCTCACCAACCACA	720	13	Light
Cs7g_pb004790.2	LTR	CCGAAA	595	6	Low temperature
Cs7g_pb004790.2	LTR	CCGAAA	1612	6	Low temperature
Cs7g_pb004790.2	CGTCA-motif	CGTCA	553	5	MeJA
Cs7g_pb004790.2	CGTCA-motif	CGTCA	674	5	MeJA
Cs7g_pb004790.2	CGTCA-motif	CGTCA	1726	5	MeJA
Cs7g_pb004790.2	I-box	gGATAAGGTG	262	9	Light
Cs7g_pb004790.2	ARE	AAACCA	135	6	Anaerobic
Cs7g_pb004790.2	ARE	AAACCA	1294	6	Anaerobic
Cs7g_pb004790.2	GATA-motif	AAGGATAAGG	1095	9	Light
Cs7g_pb004790.2	GATA-motif	GATAGGG	1922	7	Light
Cs7g_pb004790.2	O2-site	GATGATGTGG	435	9	Zein metabolism
Cs7g_pb004790.2	O2-site	GATGACATGG	568	9	Zein metabolism
Cs7g_pb004790.2	LAMP-element	CTTTATCA	328	8	Light
Cs7g_pb004790.2	TCT-motif	TCTTAC	1488	6	Light
Cs7g_pb004790.3	4cl-CMA2b	TCTCACCAACCACA	720	13	Light
Cs7g_pb004790.3	Box 4	ATTAAT	40	6	Light
Cs7g_pb004790.3	Box 4	ATTAAT	224	6	Light
Cs7g_pb004790.3	Box 4	ATTAAT	1206	6	Light
Cs7g_pb004790.3	Box 4	ATTAAT	1658	6	Light
Cs7g_pb004790.3	TGACG-motif	TGACG	553	5	MeJA
Cs7g_pb004790.3	TGACG-motif	TGACG	674	5	MeJA
Cs7g_pb004790.3	TGACG-motif	TGACG	1726	5	MeJA
Cs7g_pb004790.3	GTGGC-motif	GATTCTGTGGC	627	10	Light
Cs7g_pb004790.3	O2-site	GATGATGTGG	435	9	Zein metabolism
Cs7g_pb004790.3	O2-site	GATGACATGG	568	9	Zein metabolism
Cs7g_pb004790.3	GATA-motif	AAGGATAAGG	1095	9	Light
Cs7g_pb004790.3	GATA-motif	GATAGGG	1922	7	Light
Cs7g_pb004790.3	TCT-motif	TCTTAC	1488	6	Light
Cs7g_pb004790.3	LAMP-element	CTTTATCA	328	8	Light
Cs7g_pb004790.3	I-box	gGATAAGGTG	262	9	Light
Cs7g_pb004790.3	LTR	CCGAAA	595	6	Low temperature
Cs7g_pb004790.3	LTR	CCGAAA	1612	6	Low temperature
Cs7g_pb004790.3	CGTCA-motif	CGTCA	553	5	MeJA
Cs7g_pb004790.3	CGTCA-motif	CGTCA	674	5	MeJA
Cs7g_pb004790.3	CGTCA-motif	CGTCA	1726	5	MeJA
Cs7g_pb004790.3	ARE	AAACCA	135	6	Anaerobic
Cs7g_pb004790.3	ARE	AAACCA	1294	6	Anaerobic
Cs7g_pb004790.4	TGACG-motif	TGACG	553	5	MeJA
Cs7g_pb004790.4	TGACG-motif	TGACG	674	5	MeJA
Cs7g_pb004790.4	TGACG-motif	TGACG	1726	5	MeJA
Cs7g_pb004790.4	Box 4	ATTAAT	40	6	Light
Cs7g_pb004790.4	Box 4	ATTAAT	224	6	Light
Cs7g_pb004790.4	Box 4	ATTAAT	1206	6	Light
Cs7g_pb004790.4	Box 4	ATTAAT	1658	6	Light
Cs7g_pb004790.4	GTGGC-motif	GATTCTGTGGC	627	10	Light
Cs7g_pb004790.4	4cl-CMA2b	TCTCACCAACCACA	720	13	Light
Cs7g_pb004790.4	CGTCA-motif	CGTCA	553	5	MeJA
Cs7g_pb004790.4	CGTCA-motif	CGTCA	674	5	MeJA
Cs7g_pb004790.4	CGTCA-motif	CGTCA	1726	5	MeJA
Cs7g_pb004790.4	LTR	CCGAAA	595	6	Low temperature
Cs7g_pb004790.4	LTR	CCGAAA	1612	6	Low temperature
Cs7g_pb004790.4	I-box	gGATAAGGTG	262	9	Light
Cs7g_pb004790.4	ARE	AAACCA	135	6	Anaerobic
Cs7g_pb004790.4	ARE	AAACCA	1294	6	Anaerobic
Cs7g_pb004790.4	LAMP-element	CTTTATCA	328	8	Light
Cs7g_pb004790.4	TCT-motif	TCTTAC	1488	6	Light
Cs7g_pb004790.4	GATA-motif	AAGGATAAGG	1095	9	Light
Cs7g_pb004790.4	GATA-motif	GATAGGG	1922	7	Light
Cs7g_pb004790.4	O2-site	GATGATGTGG	435	9	Zein metabolism
Cs7g_pb004790.4	O2-site	GATGACATGG	568	9	Zein metabolism
Cs7g_pb004790.5	GTGGC-motif	GATTCTGTGGC	627	10	Light
Cs7g_pb004790.5	TGACG-motif	TGACG	553	5	MeJA
Cs7g_pb004790.5	TGACG-motif	TGACG	674	5	MeJA
Cs7g_pb004790.5	TGACG-motif	TGACG	1726	5	MeJA
Cs7g_pb004790.5	Box 4	ATTAAT	40	6	Light
Cs7g_pb004790.5	Box 4	ATTAAT	224	6	Light
Cs7g_pb004790.5	Box 4	ATTAAT	1206	6	Light
Cs7g_pb004790.5	Box 4	ATTAAT	1658	6	Light
Cs7g_pb004790.5	4cl-CMA2b	TCTCACCAACCACA	720	13	Light
Cs7g_pb004790.5	ARE	AAACCA	135	6	Anaerobic
Cs7g_pb004790.5	ARE	AAACCA	1294	6	Anaerobic
Cs7g_pb004790.5	CGTCA-motif	CGTCA	553	5	MeJA
Cs7g_pb004790.5	CGTCA-motif	CGTCA	674	5	MeJA
Cs7g_pb004790.5	CGTCA-motif	CGTCA	1726	5	MeJA
Cs7g_pb004790.5	LTR	CCGAAA	595	6	Low temperature
Cs7g_pb004790.5	LTR	CCGAAA	1612	6	Low temperature
Cs7g_pb004790.5	I-box	gGATAAGGTG	262	9	Light
Cs7g_pb004790.5	LAMP-element	CTTTATCA	328	8	Light
Cs7g_pb004790.5	TCT-motif	TCTTAC	1488	6	Light
Cs7g_pb004790.5	GATA-motif	AAGGATAAGG	1095	9	Light
Cs7g_pb004790.5	GATA-motif	GATAGGG	1922	7	Light
Cs7g_pb004790.5	O2-site	GATGATGTGG	435	9	Zein metabolism
Cs7g_pb004790.5	O2-site	GATGACATGG	568	9	Zein metabolism
Cs7g_pb004790.6	ARE	AAACCA	135	6	Anaerobic
Cs7g_pb004790.6	ARE	AAACCA	1294	6	Anaerobic
Cs7g_pb004790.6	I-box	gGATAAGGTG	262	9	Light
Cs7g_pb004790.6	LTR	CCGAAA	595	6	Low temperature
Cs7g_pb004790.6	LTR	CCGAAA	1612	6	Low temperature
Cs7g_pb004790.6	CGTCA-motif	CGTCA	553	5	MeJA
Cs7g_pb004790.6	CGTCA-motif	CGTCA	674	5	MeJA
Cs7g_pb004790.6	CGTCA-motif	CGTCA	1726	5	MeJA
Cs7g_pb004790.6	TCT-motif	TCTTAC	1488	6	Light
Cs7g_pb004790.6	LAMP-element	CTTTATCA	328	8	Light
Cs7g_pb004790.6	O2-site	GATGATGTGG	435	9	Zein metabolism
Cs7g_pb004790.6	O2-site	GATGACATGG	568	9	Zein metabolism
Cs7g_pb004790.6	GATA-motif	AAGGATAAGG	1095	9	Light
Cs7g_pb004790.6	GATA-motif	GATAGGG	1922	7	Light
Cs7g_pb004790.6	GTGGC-motif	GATTCTGTGGC	627	10	Light
Cs7g_pb004790.6	TGACG-motif	TGACG	553	5	MeJA
Cs7g_pb004790.6	TGACG-motif	TGACG	674	5	MeJA
Cs7g_pb004790.6	TGACG-motif	TGACG	1726	5	MeJA
Cs7g_pb004790.6	Box 4	ATTAAT	40	6	Light
Cs7g_pb004790.6	Box 4	ATTAAT	224	6	Light
Cs7g_pb004790.6	Box 4	ATTAAT	1206	6	Light
Cs7g_pb004790.6	Box 4	ATTAAT	1658	6	Light
Cs7g_pb004790.6	4cl-CMA2b	TCTCACCAACCACA	720	13	Light
Cs7g_pb004790.7	TCT-motif	TCTTAC	1488	6	Light
Cs7g_pb004790.7	LAMP-element	CTTTATCA	328	8	Light
Cs7g_pb004790.7	O2-site	GATGATGTGG	435	9	Zein metabolism
Cs7g_pb004790.7	O2-site	GATGACATGG	568	9	Zein metabolism
Cs7g_pb004790.7	GATA-motif	AAGGATAAGG	1095	9	Light
Cs7g_pb004790.7	GATA-motif	GATAGGG	1922	7	Light
Cs7g_pb004790.7	ARE	AAACCA	135	6	Anaerobic
Cs7g_pb004790.7	ARE	AAACCA	1294	6	Anaerobic
Cs7g_pb004790.7	I-box	gGATAAGGTG	262	9	Light
Cs7g_pb004790.7	LTR	CCGAAA	595	6	Low temperature
Cs7g_pb004790.7	LTR	CCGAAA	1612	6	Low temperature
Cs7g_pb004790.7	CGTCA-motif	CGTCA	553	5	MeJA
Cs7g_pb004790.7	CGTCA-motif	CGTCA	674	5	MeJA
Cs7g_pb004790.7	CGTCA-motif	CGTCA	1726	5	MeJA
Cs7g_pb004790.7	4cl-CMA2b	TCTCACCAACCACA	720	13	Light
Cs7g_pb004790.7	GTGGC-motif	GATTCTGTGGC	627	10	Light
Cs7g_pb004790.7	TGACG-motif	TGACG	553	5	MeJA
Cs7g_pb004790.7	TGACG-motif	TGACG	674	5	MeJA
Cs7g_pb004790.7	TGACG-motif	TGACG	1726	5	MeJA
Cs7g_pb004790.7	Box 4	ATTAAT	40	6	Light
Cs7g_pb004790.7	Box 4	ATTAAT	224	6	Light
Cs7g_pb004790.7	Box 4	ATTAAT	1206	6	Light
Cs7g_pb004790.7	Box 4	ATTAAT	1658	6	Light
Cs7g_pb007260.1	circadian	CAAAGATATC	775	9	Anaerobic
Cs7g_pb007260.1	chs-CMA1a	TTACTTAA	1663	8	Light
Cs7g_pb007260.1	ABRE	CACGTG	238	6	Abscisic acid
Cs7g_pb007260.1	ABRE	ACGTG	239	5	Abscisic acid
Cs7g_pb007260.1	ABRE	ACGTG	373	5	Abscisic acid
Cs7g_pb007260.1	ABRE	ACGTG	1081	5	Abscisic acid
Cs7g_pb007260.1	ABRE	ACGTG	1768	5	Abscisic acid
Cs7g_pb007260.1	Box 4	ATTAAT	221	6	Light
Cs7g_pb007260.1	Box 4	ATTAAT	999	6	Light
Cs7g_pb007260.1	Box 4	ATTAAT	1362	6	Light
Cs7g_pb007260.1	TGACG-motif	TGACG	1202	5	MeJA
Cs7g_pb007260.1	TC-rich repeats	GTTTTCTTAC	1735	9	Defense and stress
Cs7g_pb007260.1	ARE	AAACCA	508	6	Anaerobic
Cs7g_pb007260.1	CGTCA-motif	CGTCA	1202	5	MeJA
Cs7g_pb007260.1	I-box	atGATAAGGTC	536	10	Light
Cs7g_pb007260.1	G-box	CACGTG	238	6	Light
Cs7g_pb007260.1	G-box	CCACGTAA	371	8	Light
Cs7g_pb007260.1	G-box	TACGTG	372	6	Light
Cs7g_pb007260.1	G-box	TACGTG	1080	6	Light
Cs7g_pb007260.1	G-box	TACGTG	1767	6	Light
Cs7g_pb007260.1	GATA-motif	AAGATAAGATT	584	10	Light
Cs7g_pb007260.1	GATA-motif	AAGATAAGATT	690	10	Light
Cs7g_pb007260.1	G-Box	CACGTG	238	6	Light
Cs7g_pb007260.1	TCCC-motif	TCTCCCT	1954	7	Light
Cs7g_pb007260.1	TCT-motif	TCTTAC	1119	6	Light
Cs7g_pb007260.1	TCT-motif	TCTTAC	1739	6	Light
Cs7g_pb007260.2	TC-rich repeats	GTTTTCTTAC	1735	9	Defense and stress
Cs7g_pb007260.2	ABRE	CACGTG	238	6	Abscisic acid
Cs7g_pb007260.2	ABRE	ACGTG	239	5	Abscisic acid
Cs7g_pb007260.2	ABRE	ACGTG	373	5	Abscisic acid
Cs7g_pb007260.2	ABRE	ACGTG	1081	5	Abscisic acid
Cs7g_pb007260.2	ABRE	ACGTG	1768	5	Abscisic acid
Cs7g_pb007260.2	chs-CMA1a	TTACTTAA	1663	8	Light
Cs7g_pb007260.2	circadian	CAAAGATATC	775	9	Anaerobic
Cs7g_pb007260.2	TGACG-motif	TGACG	1202	5	MeJA
Cs7g_pb007260.2	Box 4	ATTAAT	221	6	Light
Cs7g_pb007260.2	Box 4	ATTAAT	999	6	Light
Cs7g_pb007260.2	Box 4	ATTAAT	1362	6	Light
Cs7g_pb007260.2	G-box	CACGTG	238	6	Light
Cs7g_pb007260.2	G-box	CCACGTAA	371	8	Light
Cs7g_pb007260.2	G-box	TACGTG	372	6	Light
Cs7g_pb007260.2	G-box	TACGTG	1080	6	Light
Cs7g_pb007260.2	G-box	TACGTG	1767	6	Light
Cs7g_pb007260.2	G-Box	CACGTG	238	6	Light
Cs7g_pb007260.2	TCCC-motif	TCTCCCT	1954	7	Light
Cs7g_pb007260.2	TCT-motif	TCTTAC	1119	6	Light
Cs7g_pb007260.2	TCT-motif	TCTTAC	1739	6	Light
Cs7g_pb007260.2	GATA-motif	AAGATAAGATT	584	10	Light
Cs7g_pb007260.2	GATA-motif	AAGATAAGATT	690	10	Light
Cs7g_pb007260.2	ARE	AAACCA	508	6	Anaerobic
Cs7g_pb007260.2	CGTCA-motif	CGTCA	1202	5	MeJA
Cs7g_pb007260.2	I-box	atGATAAGGTC	536	10	Light
Cs7g_pb013090.1	TGACG-motif	TGACG	933	5	MeJA
Cs7g_pb013090.1	TGACG-motif	TGACG	1053	5	MeJA
Cs7g_pb013090.1	GT1-motif	GTGTGTGAA	321	9	Light
Cs7g_pb013090.1	GT1-motif	GGTTAA	1213	6	Light
Cs7g_pb013090.1	GT1-motif	GGTTAA	1907	6	Light
Cs7g_pb013090.1	Box 4	ATTAAT	82	6	Light
Cs7g_pb013090.1	Box 4	ATTAAT	156	6	Light
Cs7g_pb013090.1	Box 4	ATTAAT	1531	6	Light
Cs7g_pb013090.1	Box 4	ATTAAT	1535	6	Light
Cs7g_pb013090.1	Box 4	ATTAAT	1607	6	Light
Cs7g_pb013090.1	Box 4	ATTAAT	1744	6	Light
Cs7g_pb013090.1	ABRE	ACGTG	935	5	Abscisic acid
Cs7g_pb013090.1	ABRE	CACGTG	1032	6	Abscisic acid
Cs7g_pb013090.1	ABRE	ACGTG	1033	5	Abscisic acid
Cs7g_pb013090.1	ABRE	TACGGTC	1043	7	Abscisic acid
Cs7g_pb013090.1	ABRE	CACGTG	1073	6	Abscisic acid
Cs7g_pb013090.1	ABRE	ACGTG	1074	5	Abscisic acid
Cs7g_pb013090.1	GARE-motif	TCTGTTG	881	7	Gibberellin
Cs7g_pb013090.1	ATCT-motif	AATCTAATCC	470	9	Light
Cs7g_pb013090.1	CGTCA-motif	CGTCA	933	5	MeJA
Cs7g_pb013090.1	CGTCA-motif	CGTCA	1053	5	MeJA
Cs7g_pb013090.1	ARE	AAACCA	650	6	Anaerobic
Cs7g_pb013090.1	ARE	AAACCA	1549	6	Anaerobic
Cs7g_pb013090.1	G-Box	CACGTG	1032	6	Light
Cs7g_pb013090.1	G-Box	CACGTG	1073	6	Light
Cs7g_pb013090.1	TCCC-motif	TCTCCCT	1257	7	Light
Cs7g_pb013090.1	O2-site	GTTGACGTGA	931	9	Zein metabolism
Cs7g_pb013090.1	O2-site	GATGATGTGG	1964	9	Zein metabolism
Cs7g_pb013090.1	G-box	CACGTC	934	6	Light
Cs7g_pb013090.1	G-box	CACGTG	1032	6	Light
Cs7g_pb013090.1	G-box	ACACGTGT	1072	8	Light
Cs7g_pb013090.1	G-box	CACGTG	1073	6	Light
Cs7g_pb024820.1	G-box	TACGTG	1226	6	Light
Cs7g_pb024820.1	GATA-motif	AAGATAAGATT	721	10	Light
Cs7g_pb024820.1	TGA-element	AACGAC	141	6	Auxin
Cs7g_pb024820.1	TGA-element	AACGAC	492	6	Auxin
Cs7g_pb024820.1	TGA-element	AACGAC	509	6	Auxin
Cs7g_pb024820.1	ARE	AAACCA	1897	6	Anaerobic
Cs7g_pb024820.1	GA-motif	ATAGATAA	1693	8	Light
Cs7g_pb024820.1	TATC-box	TATCCCA	1397	7	Gibberellin
Cs7g_pb024820.1	CGTCA-motif	CGTCA	627	5	MeJA
Cs7g_pb024820.1	ATCT-motif	AATCTAATCC	37	9	Light
Cs7g_pb024820.1	chs-CMA1a	TTACTTAA	227	8	Light
Cs7g_pb024820.1	ABRE	ACGTG	1227	5	Abscisic acid
Cs7g_pb024820.1	TGACG-motif	TGACG	627	5	MeJA
Cs7g_pb024820.1	GT1-motif	GGTTAA	1552	6	Light
Cs7g_pb024820.1	Box 4	ATTAAT	176	6	Light
Cs7g_pb024820.1	Box 4	ATTAAT	1142	6	Light
Cs7g_pb024830.1	TGACG-motif	TGACG	224	5	MeJA
Cs7g_pb024830.1	TGACG-motif	TGACG	1532	5	MeJA
Cs7g_pb024830.1	GT1-motif	GGTTAA	1017	6	Light
Cs7g_pb024830.1	Box 4	ATTAAT	364	6	Light
Cs7g_pb024830.1	Box 4	ATTAAT	462	6	Light
Cs7g_pb024830.1	Box 4	ATTAAT	581	6	Light
Cs7g_pb024830.1	Box 4	ATTAAT	660	6	Light
Cs7g_pb024830.1	Box 4	ATTAAT	1942	6	Light
Cs7g_pb024830.1	chs-CMA1a	TTACTTAA	1103	8	Light
Cs7g_pb024830.1	ABRE	AACCCGG	1924	7	Abscisic acid
Cs7g_pb024830.1	chs-CMA2a	TCACTTGA	439	8	Light
Cs7g_pb024830.1	3-AF1 binding site	TAAGAGAGGAA	452	10	Light
Cs7g_pb024830.1	TCA-element	CCATCTTTTT	1283	10	Salicylic acid
Cs7g_pb024830.1	AT1-motif	AATTATTTTTTATT	957	13	Light
Cs7g_pb024830.1	CGTCA-motif	CGTCA	224	5	MeJA
Cs7g_pb024830.1	CGTCA-motif	CGTCA	1532	5	MeJA
Cs7g_pb024830.1	ARE	AAACCA	134	6	Anaerobic
Cs7g_pb024830.1	ARE	AAACCA	1399	6	Anaerobic
Cs7g_pb024830.1	MSA-like	(T/C)C(T/C)AACGG(T/C)(T/C)A	199	8.5	Cell cycle
Cs7g_pb024830.1	TCCC-motif	TCTCCCT	1323	7	Light
[truncated: 236 more rows]

## Sheet: Table S4
Table S4. Module network file for the blue and turquoise modules.
Gene	Gene significance	P-value	Module_Colors
Cs3g_pb000600	0.509259	0.0308809	blue
Cs3g_pb027190	0.691768	0.00147047	blue
Cs5g_pb032820	0.824391	2.57932e-05	blue
Cs5g_pb005530	0.940696	6.38092e-09	blue
Cs9g_pb008450	0.77556	0.000155641	blue
Cs7g_pb007420	0.83234	1.82858e-05	blue
Cs5g_pb020170	0.842406	1.15227e-05	blue
Cs1g_pb004750	0.76923	0.00019025	blue
Cs7g_pb005270	0.620675	0.00598511	blue
Cs2g_pb023100	0.916848	8.83122e-08	blue
Cs3g_pb021540	0.860128	4.70523e-06	blue
Cs4g_pb000110	0.54967	0.0181241	blue
Cs6g_pb015180	0.916841	8.83644e-08	blue
Cs3g_pb026380	0.763121	0.00022961	blue
Cs4g_pb021990	0.95679	5.33504e-10	blue
Cs2g_pb012710	0.854247	6.41567e-06	blue
Cs5g_pb027670	-0.933714	1.52018e-08	blue
Cs2g_pb014440	0.915689	9.82815e-08	blue
Cs2g_pb022650	0.904857	2.49599e-07	blue
Cs5g_pb021370	-0.882109	1.28805e-06	blue
Cs5g_pb030930	0.615629	0.00653037	blue
Cs3g_pb016280	-0.848493	8.57975e-06	blue
Cs1g_pb017120	0.75386	0.000302246	blue
Cs2g_pb007850	0.649866	0.00350794	blue
Cs4g_pb018950	0.614705	0.00663447	blue
Cs5g_pb028740	0.978687	2.00221e-12	blue
Cs1g_pb016710	0.85999	4.74034e-06	blue
Cs2g_pb008620	0.973559	1.10567e-11	blue
Cs1g_pb023550	0.788051	0.000102728	blue
Cs4g_pb010270	0.967617	5.49374e-11	blue
Cs6g_pb000960	0.917505	8.30595e-08	blue
Cs2g_pb026560	0.802171	6.20804e-05	blue
Cs2g_pb001170	0.703484	0.00112422	blue
Cs9g_pb017650	0.525932	0.0249718	blue
Cs7g_pb011560	0.948524	2.10791e-09	blue
Cs5g_pb008660	0.932948	1.66258e-08	blue
Cs2g_pb027650	0.812569	4.17457e-05	blue
CsUn_pb044920	0.956103	6.03943e-10	blue
Cs6g_pb015730	0.915533	9.96946e-08	blue
Cs3g_pb004720	0.963366	1.454e-10	blue
Cs6g_pb012170	0.704229	0.00110471	blue
Cs6g_pb005320	0.694821	0.00137271	blue
Cs1g_pb017950	0.874118	2.12041e-06	blue
Cs5g_pb004660	0.738481	0.000465352	blue
Cs7g_pb000200	0.930781	2.12944e-08	blue
Cs5g_pb009300	0.944251	3.9358e-09	blue
Cs8g_pb006540	-0.769285	0.000189928	blue
Cs9g_pb006230	0.843355	1.10141e-05	blue
Cs4g_pb009110	0.837394	1.45577e-05	blue
Cs3g_pb018750	0.964515	1.13095e-10	blue
CsUn_pb045000	0.96459	1.11211e-10	blue
Cs7g_pb003190	0.908894	1.7875e-07	blue
Cs7g_pb002280	0.47974	0.0439333	blue
Cs7g_pb000740	0.91743	8.36427e-08	blue
Cs3g_pb015870	0.820807	2.99552e-05	blue
Cs2g_pb009270	-0.689779	0.00153721	blue
Cs8g_pb015490	0.91449	1.09611e-07	blue
Cs5g_pb018750	0.845211	1.0074e-05	blue
Cs5g_pb019310	0.810274	4.56597e-05	blue
Cs9g_pb004010	0.949201	1.90017e-09	blue
Cs6g_pb018270	0.920041	6.52275e-08	blue
Cs2g_pb024330	0.969942	3.04869e-11	blue
CsUn_pb036310	0.738319	0.000467399	blue
CsUn_pb036500	0.975481	6.08296e-12	blue
Cs7g_pb001330	0.906376	2.20518e-07	blue
Cs1g_pb016990	0.849795	8.04219e-06	blue
Cs2g_pb029560	0.581887	0.0112976	blue
Cs4g_pb008710	0.630003	0.00507454	blue
CsUn_pb051570	-0.878903	1.57977e-06	blue
Cs9g_pb019810	0.774324	0.000161942	blue
Cs9g_pb019740	0.952446	1.13218e-09	blue
Cs6g_pb008750	-0.903673	2.74485e-07	blue
Cs1g_pb023750	0.948963	1.97115e-09	blue
Cs9g_pb003360	0.835323	1.59977e-05	blue
Cs2g_pb007560	0.978514	2.13508e-12	blue
Cs9g_pb020370	0.756188	0.000282387	blue
Cs6g_pb019960	0.81402	3.94223e-05	blue
Cs7g_pb018390	0.839723	1.3072e-05	blue
Cs5g_pb031010	0.692068	0.0014606	blue
Cs2g_pb014350	-0.687984	0.00159958	blue
Cs6g_pb016540	0.974163	9.2085e-12	blue
Cs1g_pb018030	-0.706356	0.00105059	blue
Cs7g_pb008850	-0.85264	6.96649e-06	blue
Cs4g_pb000190	-0.803191	5.97721e-05	blue
Cs5g_pb025640	0.905956	2.28243e-07	blue
Cs3g_pb029560	0.716852	0.000814741	blue
Cs2g_pb020180	0.608791	0.00733279	blue
Cs9g_pb002530	-0.930906	2.0997e-08	blue
Cs2g_pb014630	0.762281	0.000235523	blue
Cs7g_pb015940	-0.644093	0.00391548	blue
Cs3g_pb003760	0.918562	7.51695e-08	blue
Cs6g_pb003060	0.946844	2.71104e-09	blue
Cs5g_pb007490	0.895489	5.13246e-07	blue
Cs6g_pb020330	0.910105	1.61236e-07	blue
Cs9g_pb004240	0.779984	0.000134746	blue
Cs6g_pb009450	0.903044	2.88585e-07	blue
Cs3g_pb011360	0.982492	4.20201e-13	blue
Cs8g_pb005930	-0.872831	2.2905e-06	blue
CsUn_pb004110	0.523201	0.0258737	blue
Cs6g_pb013170	-0.892098	6.55335e-07	blue
Cs2g_pb003510	0.870003	2.70597e-06	blue
Cs1g_pb025150	0.952931	1.04464e-09	blue
Cs3g_pb022540	0.857345	5.45793e-06	blue
Cs3g_pb024080	0.693136	0.00142598	blue
Cs4g_pb012430	-0.716519	0.000821486	blue
Cs6g_pb018490	0.80623	5.33194e-05	blue
Cs5g_pb016560	0.814266	3.9039e-05	blue
Cs4g_pb009890	-0.770486	0.000182914	blue
Cs6g_pb010850	0.910611	1.54365e-07	blue
Cs2g_pb026260	0.810352	4.55234e-05	blue
Cs1g_pb004310	0.711503	0.000928705	blue
Cs6g_pb003840	-0.801148	6.44731e-05	blue
Cs6g_pb015220	-0.58766	0.0103284	blue
CsUn_pb021810	0.938799	8.15993e-09	blue
Cs1g_pb019100	0.979165	1.67283e-12	blue
Cs2g_pb014740	0.793987	8.3513e-05	blue
Cs7g_pb014630	0.656158	0.00310406	blue
Cs6g_pb007750	0.831763	1.8759e-05	blue
Cs6g_pb003410	0.747394	0.000363696	blue
Cs1g_pb012570	0.815736	3.68165e-05	blue
Cs5g_pb005210	0.612238	0.00691891	blue
Cs6g_pb019570	0.825822	2.42747e-05	blue
Cs6g_pb002110	0.806382	5.30135e-05	blue
Cs4g_pb001880	0.771802	0.00017548	blue
Cs5g_pb003200	0.739019	0.000458596	blue
Cs5g_pb027390	0.790734	9.36231e-05	blue
Cs7g_pb013540	0.894435	5.54244e-07	blue
Cs8g_pb013480	0.817481	3.43182e-05	blue
Cs2g_pb017440	0.756158	0.000282634	blue
Cs7g_pb006950	0.810447	4.53549e-05	blue
Cs7g_pb022390	-0.578739	0.0118562	blue
Cs4g_pb002450	-0.605768	0.00771209	blue
Cs5g_pb013440	0.881376	1.3503e-06	blue
Cs7g_pb017250	0.924906	4.00976e-08	blue
Cs3g_pb028890	0.885805	1.01039e-06	blue
Cs3g_pb013270	0.708074	0.00100851	blue
Cs5g_pb007520	0.940565	6.49161e-09	blue
Cs5g_pb022220	0.647174	0.00369342	blue
Cs4g_pb008210	0.801018	6.47825e-05	blue
Cs9g_pb001390	-0.889696	7.75444e-07	blue
Cs4g_pb024390	-0.735783	0.000500448	blue
Cs9g_pb016100	-0.81915	3.20655e-05	blue
Cs7g_pb011170	0.784611	0.000115486	blue
Cs4g_pb004360	0.834515	1.65917e-05	blue
Cs2g_pb023920	0.877423	1.73254e-06	blue
Cs7g_pb012890	0.960125	2.83545e-10	blue
Cs6g_pb010060	0.798452	7.11535e-05	blue
Cs4g_pb025150	0.75305	0.00030943	blue
Cs5g_pb006710	0.771637	0.000176393	blue
Cs1g_pb015080	0.829367	2.08385e-05	blue
Cs8g_pb005880	0.784125	0.000117395	blue
Cs3g_pb000430	-0.863634	3.88506e-06	blue
Cs4g_pb024870	-0.855685	5.95457e-06	blue
Cs4g_pb014190	0.945232	3.42541e-09	blue
Cs7g_pb022960	0.642126	0.00406282	blue
Cs2g_pb022130	-0.918333	7.68183e-08	blue
Cs3g_pb014470	0.942635	4.9212e-09	blue
Cs3g_pb020900	0.874621	2.05704e-06	blue
Cs8g_pb004040	0.974459	8.40572e-12	blue
Cs7g_pb007170	0.847617	8.95893e-06	blue
Cs8g_pb004130	0.733161	0.000536655	blue
Cs7g_pb010580	-0.751212	0.000326261	blue
Cs3g_pb022530	0.39238	0.107271	blue
Cs3g_pb004840	0.850844	7.63021e-06	blue
Cs5g_pb024270	-0.794952	8.06983e-05	blue
Cs7g_pb006080	-0.673259	0.00219476	blue
Cs3g_pb010850	0.653682	0.00325817	blue
Cs3g_pb015170	-0.872695	2.30919e-06	blue
Cs7g_pb009530	0.916958	8.74112e-08	blue
CsUn_pb000870	0.835162	1.61152e-05	blue
Cs2g_pb018540	0.781356	0.000128774	blue
Cs4g_pb025160	-0.940056	6.93899e-09	blue
Cs3g_pb021410	0.521136	0.0265726	blue
Cs5g_pb007560	0.692307	0.00145279	blue
Cs6g_pb007540	0.756495	0.000279852	blue
CsUn_pb032470	-0.731175	0.000565531	blue
Cs3g_pb013080	0.72653	0.000638143	blue
Cs4g_pb015000	-0.536296	0.0217699	blue
Cs8g_pb004070	0.969821	3.14738e-11	blue
Cs9g_pb017230	0.270364	0.277887	blue
Cs5g_pb010130	0.931439	1.97687e-08	blue
Cs4g_pb016560	0.986636	4.90545e-14	blue
Cs9g_pb002640	0.744354	0.000396024	blue
Cs2g_pb010270	0.947392	2.49992e-09	blue
Cs2g_pb011660	0.869696	2.75469e-06	blue
Cs3g_pb026790	-0.771248	0.000178573	blue
Cs5g_pb025900	0.92629	3.47086e-08	blue
Cs8g_pb003990	-0.801687	6.32024e-05	blue
Cs6g_pb019540	0.890954	7.10368e-07	blue
Cs2g_pb003050	0.706545	0.00104589	blue
Cs3g_pb015250	0.834895	1.63102e-05	blue
Cs2g_pb016150	0.840791	1.24352e-05	blue
Cs9g_pb005420	-0.697992	0.00127694	blue
Cs5g_pb014700	0.843208	1.10913e-05	blue
Cs8g_pb006250	0.926951	3.23639e-08	blue
Cs3g_pb028760	0.869578	2.77363e-06	blue
Cs7g_pb000010	0.201641	0.422341	blue
Cs8g_pb006800	0.947088	2.61502e-09	blue
Cs6g_pb003550	0.94043	6.60789e-09	blue
Cs1g_pb014800	0.934241	1.42853e-08	blue
Cs1g_pb017050	-0.776973	0.000148689	blue
CsUn_pb032020	0.845418	9.97394e-06	blue
Cs4g_pb019980	0.698729	0.0012555	blue
Cs2g_pb022300	0.663203	0.00269789	blue
Cs9g_pb018440	-0.712562	0.000905141	blue
Cs3g_pb025280	0.804218	5.75207e-05	blue
Cs9g_pb011580	0.668061	0.00244415	blue
Cs4g_pb022850	0.676313	0.00205832	blue
Cs1g_pb018020	0.91887	7.30003e-08	blue
Cs1g_pb015170	0.944935	3.57368e-09	blue
Cs3g_pb020710	0.648789	0.00358122	blue
Cs5g_pb018910	0.724227	0.000676952	blue
Cs3g_pb015540	0.727754	0.000618292	blue
Cs6g_pb015100	0.791944	8.97491e-05	blue
Cs7g_pb004580	-0.852001	7.19662e-06	blue
Cs2g_pb020100	0.820206	3.07067e-05	blue
Cs6g_pb013830	0.82096	2.97674e-05	blue
Cs9g_pb008160	0.925264	3.86383e-08	blue
CsUn_pb014530	0.874047	2.12956e-06	blue
Cs7g_pb007930	-0.709568	0.000973056	blue
Cs9g_pb013710	0.858649	5.09335e-06	blue
Cs8g_pb016390	-0.922564	5.08833e-08	blue
Cs9g_pb005660	0.485167	0.0412642	blue
Cs1g_pb022130	0.968783	4.11154e-11	blue
Cs2g_pb006000	0.981092	7.74053e-13	blue
Cs3g_pb014430	0.970024	2.98395e-11	blue
Cs4g_pb006540	0.521559	0.0264282	blue
Cs5g_pb026430	0.783249	0.000120896	blue
Cs5g_pb016380	0.84799	8.79561e-06	blue
Cs7g_pb027890	0.791396	9.14849e-05	blue
CsUn_pb031670	0.785879	0.000110635	blue
Cs3g_pb006070	0.493018	0.0376246	blue
Cs1g_pb000430	0.931215	2.02777e-08	blue
Cs9g_pb016980	0.866235	3.35902e-06	blue
Cs9g_pb012990	0.619591	0.00609902	blue
Cs5g_pb009030	0.886646	9.55039e-07	blue
Cs9g_pb010090	0.856856	5.60059e-06	blue
Cs2g_pb018410	-0.658727	0.00295052	blue
CsUn_pb002700	0.811368	4.37573e-05	blue
Cs5g_pb014720	0.394732	0.104996	blue
Cs4g_pb022840	0.920596	6.18033e-08	blue
Cs7g_pb002190	0.941471	5.75813e-09	blue
Cs7g_pb013890	0.949448	1.82902e-09	blue
Cs1g_pb001830	0.896513	4.75924e-07	blue
Cs7g_pb006370	0.581055	0.0114431	blue
Cs4g_pb014400	0.958093	4.19276e-10	blue
Cs1g_pb009560	0.878615	1.60852e-06	blue
CsUn_pb047100	0.32458	0.1888	blue
Cs5g_pb012910	0.902168	3.09241e-07	blue
Cs3g_pb027280	0.927864	2.93519e-08	blue
CsUn_pb000350	0.852685	6.9506e-06	blue
Cs5g_pb033170	0.762178	0.00023626	blue
Cs3g_pb021930	0.890985	7.08846e-07	blue
Cs3g_pb024400	0.944811	3.63704e-09	blue
Cs7g_pb026110	0.732851	0.000541083	blue
Cs9g_pb019530	0.800811	6.52769e-05	blue
Cs8g_pb009610	0.94342	4.41896e-09	blue
CsUn_pb051070	-0.828892	2.1273e-05	blue
Cs8g_pb001570	0.906123	2.25147e-07	blue
Cs2g_pb011610	0.906872	2.11693e-07	blue
Cs9g_pb015550	0.856517	5.70118e-06	blue
Cs3g_pb015010	-0.582973	0.01111	blue
Cs6g_pb016470	0.853124	6.79648e-06	blue
Cs7g_pb025280	0.897466	4.43357e-07	blue
Cs4g_pb005770	0.780146	0.000134029	blue
Cs9g_pb004630	-0.733674	0.000529409	blue
Cs6g_pb020000	0.869927	2.71795e-06	blue
Cs4g_pb006000	0.519819	0.0270258	blue
Cs7g_pb017030	-0.652646	0.0033245	blue
Cs3g_pb022330	0.955016	7.31853e-10	blue
Cs5g_pb014210	0.847535	8.99506e-06	blue
Cs5g_pb001130	0.947617	2.41738e-09	blue
Cs5g_pb007920	0.873075	2.25735e-06	blue
Cs5g_pb027520	0.756248	0.00028189	blue
Cs7g_pb022760	0.892432	6.39967e-07	blue
Cs7g_pb013860	0.840735	1.24678e-05	blue
Cs3g_pb022290	0.840219	1.27725e-05	blue
Cs4g_pb024580	0.955201	7.08614e-10	blue
Cs5g_pb010740	0.871597	2.46452e-06	blue
Cs6g_pb006000	0.736265	0.000494024	blue
Cs7g_pb004320	0.617437	0.00633064	blue
Cs9g_pb014250	0.685207	0.00170019	blue
Cs3g_pb013710	0.940878	6.22996e-09	blue
Cs3g_pb012620	0.701508	0.00117731	blue
Cs1g_pb020140	0.515212	0.0286588	blue
Cs7g_pb014090	0.92438	4.23288e-08	blue
Cs7g_pb000920	-0.820041	3.09163e-05	blue
Cs7g_pb025380	0.388291	0.11131	blue
Cs4g_pb018310	0.861316	4.41202e-06	blue
Cs5g_pb020520	0.79661	7.60486e-05	blue
Cs4g_pb003940	0.863378	3.94042e-06	blue
Cs2g_pb014330	0.183812	0.465317	blue
Cs5g_pb030590	0.805008	5.58401e-05	blue
Cs3g_pb006550	0.811628	4.33147e-05	blue
Cs7g_pb008320	0.911724	1.40156e-07	blue
Cs5g_pb000220	-0.704745	0.00109138	blue
Cs7g_pb014780	0.855041	6.15753e-06	blue
Cs6g_pb012500	0.686672	0.00164647	blue
Cs7g_pb012030	0.91829	7.71321e-08	blue
Cs1g_pb024690	0.85149	7.3855e-06	blue
Cs1g_pb013360	0.958234	4.08302e-10	blue
Cs2g_pb028230	0.746901	0.000368786	blue
Cs6g_pb013950	-0.961418	2.18716e-10	blue
Cs8g_pb000340	0.971173	2.19037e-11	blue
Cs8g_pb002990	0.490759	0.038646	blue
CsUn_pb032260	0.875701	1.92624e-06	blue
Cs1g_pb003050	-0.873423	2.21086e-06	blue
Cs5g_pb000010	-0.912314	1.33079e-07	blue
Cs9g_pb012870	0.873339	2.222e-06	blue
Cs4g_pb011200	0.878513	1.61884e-06	blue
Cs2g_pb004190	0.84762	8.95757e-06	blue
Cs7g_pb011480	0.609009	0.00730611	blue
Cs4g_pb006470	0.896303	4.83406e-07	blue
CsUn_pb001370	-0.585008	0.010765	blue
Cs1g_pb000530	-0.832865	1.78642e-05	blue
Cs3g_pb020320	0.780337	0.000133188	blue
Cs1g_pb024260	-0.698059	0.00127498	blue
Cs2g_pb019520	-0.375805	0.124314	blue
Cs8g_pb017120	0.878746	1.59538e-06	blue
Cs8g_pb005600	-0.826287	2.37988e-05	blue
Cs3g_pb001170	0.910309	1.58441e-07	blue
CsUn_pb000770	0.797285	7.42248e-05	blue
Cs5g_pb016450	-0.781596	0.000127749	blue
Cs6g_pb010960	0.781462	0.000128319	blue
Cs2g_pb019550	-0.709168	0.000982445	blue
Cs6g_pb001120	0.866239	3.35823e-06	blue
Cs9g_pb008610	0.506495	0.031957	blue
Cs5g_pb027290	0.569735	0.0135759	blue
Cs1g_pb006300	0.952167	1.18554e-09	blue
Cs4g_pb023740	0.696324	0.0013266	blue
Cs5g_pb014300	0.956079	6.0645e-10	blue
CsUn_pb053940	0.726801	0.000633718	blue
Cs3g_pb023710	0.597835	0.0087829	blue
Cs4g_pb002750	0.936676	1.06467e-08	blue
Cs3g_pb018180	0.760948	0.000245168	blue
Cs2g_pb019180	0.846466	9.47863e-06	blue
Cs5g_pb003510	0.728999	0.000598636	blue
Cs4g_pb018710	0.724469	0.000672795	blue
Cs9g_pb009090	0.95957	3.16162e-10	blue
Cs8g_pb004710	0.861357	4.40233e-06	blue
CsUn_pb032770	0.970553	2.59188e-11	blue
CsUn_pb000950	0.959055	3.49271e-10	blue
Cs3g_pb001360	0.695567	0.00134967	blue
Cs4g_pb021970	-0.727847	0.000616806	blue
Cs3g_pb026200	0.923872	4.45847e-08	blue
Cs3g_pb027800	0.778911	0.000139585	blue
Cs3g_pb029460	0.802232	6.19424e-05	blue
Cs9g_pb003730	0.749912	0.000338628	blue
Cs1g_pb004140	0.922617	5.06113e-08	blue
Cs9g_pb000630	0.602202	0.00817958	blue
Cs4g_pb002660	0.871447	2.48639e-06	blue
CsUn_pb003540	0.971552	1.97276e-11	blue
Cs6g_pb002210	0.752803	0.00031165	blue
Cs3g_pb009770	0.811196	4.40524e-05	blue
Cs7g_pb027280	0.868864	2.89068e-06	blue
Cs7g_pb025270	0.842497	1.14734e-05	blue
Cs2g_pb022730	0.893206	6.05587e-07	blue
Cs6g_pb010250	0.87238	2.35283e-06	blue
Cs6g_pb019300	0.915755	9.76879e-08	blue
CsUn_pb052910	0.824873	2.52731e-05	blue
Cs2g_pb009700	-0.623165	0.00573	blue
Cs3g_pb014750	-0.477944	0.0448448	blue
Cs6g_pb014410	0.354062	0.149442	blue
Cs8g_pb010850	0.664169	0.00264579	blue
Cs4g_pb005880	-0.369605	0.131151	blue
Cs7g_pb005280	0.869018	2.86512e-06	blue
Cs2g_pb023070	0.592411	0.0095818	blue
Cs9g_pb017950	0.958543	3.85142e-10	blue
Cs2g_pb029500	0.978404	2.22312e-12	blue
Cs1g_pb018920	0.730595	0.000574203	blue
Cs6g_pb012140	0.782179	0.000125297	blue
Cs3g_pb004470	0.970101	2.92404e-11	blue
Cs9g_pb013010	0.829701	2.05378e-05	blue
Cs5g_pb006920	0.793619	8.46082e-05	blue
Cs7g_pb014710	0.966332	7.4683e-11	blue
Cs5g_pb008590	0.87709	1.76866e-06	blue
Cs8g_pb012170	-0.757249	0.000273703	blue
Cs5g_pb022610	0.92921	2.53532e-08	blue
Cs1g_pb023170	0.60238	0.00815565	blue
Cs4g_pb003950	0.948615	2.07898e-09	blue
Cs5g_pb014750	0.82849	2.16478e-05	blue
Cs4g_pb016630	0.583623	0.0109988	blue
Cs4g_pb000680	-0.857331	5.46207e-06	blue
Cs4g_pb016640	0.793938	8.36573e-05	blue
Cs7g_pb024790	0.375284	0.124878	blue
Cs4g_pb005660	0.717481	0.000802145	blue
Cs3g_pb019620	-0.352876	0.150906	blue
Cs2g_pb020820	0.895881	4.98678e-07	blue
Cs7g_pb020690	0.76877	0.000193	blue
Cs2g_pb009640	0.765264	0.000215086	blue
Cs8g_pb008420	0.926582	3.36554e-08	blue
Cs3g_pb028720	0.685554	0.00168735	blue
Cs4g_pb004550	0.942997	4.68365e-09	blue
CsUn_pb005120	0.96445	1.14738e-10	blue
Cs7g_pb013700	0.682987	0.00178434	blue
Cs2g_pb014250	0.607145	0.00753736	blue
Cs7g_pb004180	0.879147	1.55575e-06	blue
Cs8g_pb018970	0.97594	5.23563e-12	blue
Cs5g_pb015380	0.472922	0.0474699	blue
Cs6g_pb014450	0.906821	2.12575e-07	blue
Cs9g_pb012560	0.530774	0.0234331	blue
CsUn_pb033560	0.892236	6.48941e-07	blue
Cs4g_pb019320	0.968267	4.67981e-11	blue
Cs8g_pb018910	0.809695	4.66959e-05	blue
Cs1g_pb006280	-0.75157	0.000322928	blue
Cs9g_pb003760	0.950661	1.51195e-09	blue
Cs1g_pb025350	0.949355	1.85562e-09	blue
Cs2g_pb007290	0.912041	1.36312e-07	blue
Cs3g_pb010540	0.898683	4.04567e-07	blue
Cs6g_pb001070	0.750123	0.000336593	blue
Cs5g_pb029050	0.873154	2.24681e-06	blue
Cs2g_pb023870	-0.299592	0.227125	blue
Cs4g_pb024380	0.817584	3.41761e-05	blue
Cs1g_pb018630	0.820636	3.0168e-05	blue
Cs2g_pb010390	0.817958	3.36608e-05	blue
Cs4g_pb011440	0.797076	7.47841e-05	blue
Cs9g_pb018380	-0.688495	0.0015816	blue
Cs7g_pb011450	0.794598	8.17221e-05	blue
CsUn_pb032930	0.801466	6.37206e-05	blue
Cs2g_pb010540	0.952231	1.17306e-09	blue
Cs6g_pb013590	0.894737	5.42214e-07	blue
Cs5g_pb020620	-0.878275	1.64317e-06	blue
Cs6g_pb004240	0.804718	5.64513e-05	blue
Cs3g_pb027830	0.872071	2.39634e-06	blue
Cs4g_pb006310	-0.551328	0.017708	blue
Cs7g_pb006280	0.824128	2.60812e-05	blue
Cs1g_pb000070	0.769286	0.00018992	blue
Cs4g_pb015470	0.377259	0.122746	blue
CsUn_pb036490	0.804805	5.62678e-05	blue
CsUn_pb053990	0.826785	2.32971e-05	blue
Cs9g_pb013240	0.346916	0.158413	blue
Cs8g_pb000080	0.90116	3.34569e-07	blue
Cs8g_pb014680	0.973703	1.05898e-11	blue
CsUn_pb004960	0.908492	1.84926e-07	blue
Cs5g_pb020150	0.958122	4.1704e-10	blue
Cs7g_pb007720	0.971623	1.93417e-11	blue
Cs4g_pb025730	-0.819025	3.22307e-05	blue
Cs8g_pb013870	0.710539	0.000950592	blue
Cs8g_pb007570	0.962615	1.70615e-10	blue
CsUn_pb020900	-0.458237	0.0558161	blue
Cs8g_pb016110	0.897408	4.45281e-07	blue
Cs9g_pb005620	-0.386331	0.113285	blue
Cs7g_pb012970	0.724671	0.000669318	blue
Cs5g_pb026360	0.731727	0.000557377	blue
Cs5g_pb029930	0.799212	6.92136e-05	blue
Cs5g_pb032000	0.89566	5.06853e-07	blue
Cs3g_pb027390	0.961844	2.00402e-10	blue
Cs4g_pb016600	0.773823	0.000164561	blue
Cs7g_pb000850	0.932356	1.78029e-08	blue
Cs4g_pb025830	0.865983	3.40707e-06	blue
Cs5g_pb027060	0.958553	3.84398e-10	blue
Cs6g_pb006150	0.415742	0.0861822	blue
Cs1g_pb021450	0.463223	0.0528675	blue
Cs6g_pb015940	-0.646612	0.00373314	blue
Cs1g_pb018880	0.948758	2.03402e-09	blue
CsUn_pb034310	0.797387	7.39509e-05	blue
Cs4g_pb011360	0.621118	0.00593913	blue
Cs2g_pb027790	0.793276	8.5641e-05	blue
Cs6g_pb002800	-0.966106	7.87374e-11	blue
Cs5g_pb009530	0.881498	1.33977e-06	blue
Cs7g_pb019560	0.930957	2.08763e-08	blue
Cs3g_pb019850	0.873417	2.21165e-06	blue
Cs6g_pb013850	0.947223	2.56317e-09	blue
Cs7g_pb012240	0.709612	0.000972027	blue
Cs3g_pb024140	0.823763	2.64845e-05	blue
Cs9g_pb011350	0.936953	1.02884e-08	blue
Cs6g_pb017790	0.925472	3.78112e-08	blue
Cs6g_pb006100	0.286244	0.249509	blue
Cs7g_pb020280	0.915866	9.67042e-08	blue
Cs5g_pb028670	0.887442	9.04996e-07	blue
CsUn_pb010090	0.599486	0.00855071	blue
Cs3g_pb018200	0.883979	1.14035e-06	blue
Cs3g_pb011690	0.426103	0.0778678	blue
Cs1g_pb018670	0.531302	0.0232698	blue
Cs9g_pb016230	0.718292	0.000786153	blue
Cs1g_pb022910	0.732104	0.000551859	blue
Cs7g_pb001810	0.738137	0.000469704	blue
Cs1g_pb017970	0.936473	1.09155e-08	blue
Cs6g_pb010910	0.668287	0.00243286	blue
Cs8g_pb000030	0.936352	1.10789e-08	blue
Cs3g_pb003740	0.54677	0.0188705	blue
Cs9g_pb021510	0.473303	0.0472665	blue
Cs8g_pb007130	0.962369	1.79656e-10	blue
Cs5g_pb002810	0.920672	6.13453e-08	blue
Cs1g_pb004260	0.820088	3.08566e-05	blue
Cs6g_pb010390	0.551051	0.0177768	blue
Cs3g_pb009430	0.584264	0.0108902	blue
Cs2g_pb026900	0.889008	8.13196e-07	blue
Cs1g_pb000880	-0.84972	8.07234e-06	blue
Cs6g_pb018710	0.838072	1.41106e-05	blue
Cs4g_pb009590	-0.295587	0.2337	blue
Cs1g_pb020130	0.926623	3.35094e-08	blue
Cs3g_pb027470	0.926833	3.27723e-08	blue
Cs8g_pb015850	0.684009	0.00174517	blue
Cs6g_pb002870	0.840606	1.25437e-05	blue
Cs7g_pb025340	-0.790764	9.35273e-05	blue
Cs9g_pb015740	0.753791	0.000302859	blue
Cs7g_pb012000	0.839012	1.35108e-05	blue
Cs1g_pb013700	0.363804	0.137785	blue
Cs4g_pb023310	-0.783697	0.000119094	blue
Cs2g_pb013360	0.902941	2.9095e-07	blue
Cs1g_pb014250	0.734811	0.000513628	blue
Cs3g_pb023460	-0.680831	0.00186932	blue
Cs6g_pb019200	-0.729011	0.00059844	blue
Cs2g_pb009290	0.921645	5.57532e-08	blue
Cs4g_pb015980	-0.805008	5.58394e-05	blue
Cs2g_pb013700	0.869419	2.79942e-06	blue
Cs3g_pb004010	0.800775	6.53654e-05	blue
Cs5g_pb028090	0.918603	7.48752e-08	blue
Cs3g_pb015690	0.818071	3.35068e-05	blue
Cs9g_pb020830	0.653672	0.00325879	blue
Cs8g_pb018560	-0.714288	0.000867807	blue
Cs2g_pb015140	-0.895669	5.06494e-07	blue
Cs5g_pb019970	0.920595	6.18092e-08	blue
Cs8g_pb000220	0.853974	6.5066e-06	blue
Cs9g_pb008400	0.603565	0.00799825	blue
Cs9g_pb018720	0.919563	6.83057e-08	blue
Cs8g_pb011300	0.898901	3.97917e-07	blue
Cs5g_pb012180	0.781541	0.000127984	blue
Cs8g_pb014390	0.651899	0.00337302	blue
CsUn_pb000390	0.610988	0.0070668	blue
Cs3g_pb019210	-0.909024	1.76793e-07	blue
Cs5g_pb022310	0.986474	5.39834e-14	blue
Cs6g_pb013880	0.708304	0.00100298	blue
Cs9g_pb018200	0.456453	0.0569007	blue
Cs7g_pb015870	0.839604	1.31446e-05	blue
Cs5g_pb010520	0.962893	1.60863e-10	blue
Cs2g_pb026730	0.887937	8.75092e-07	blue
Cs6g_pb013060	0.84021	1.27779e-05	blue
Cs3g_pb013590	-0.861681	4.3253e-06	blue
Cs6g_pb004030	0.539125	0.0209545	blue
Cs5g_pb026760	0.875514	1.94839e-06	blue
Cs1g_pb014790	0.931991	1.85645e-08	blue
Cs6g_pb011490	0.683913	0.00174884	blue
Cs2g_pb023190	0.929755	2.3875e-08	blue
Cs2g_pb012780	-0.701001	0.00119126	blue
Cs5g_pb010070	0.757505	0.000271642	blue
Cs2g_pb001430	0.812876	4.12454e-05	blue
Cs8g_pb020570	-0.858462	5.14437e-06	blue
Cs8g_pb019760	-0.80743	5.09405e-05	blue
Cs4g_pb021820	0.870511	2.6269e-06	blue
Cs4g_pb001190	0.968599	4.307e-11	blue
Cs1g_pb002720	0.934451	1.39342e-08	blue
Cs2g_pb001030	0.81771	3.40015e-05	blue
Cs3g_pb021090	0.961782	2.02954e-10	blue
Cs4g_pb002420	0.820548	3.02775e-05	blue
Cs6g_pb015000	0.931887	1.87864e-08	blue
Cs9g_pb010760	0.946379	2.90233e-09	blue
Cs7g_pb015910	0.811133	4.41609e-05	blue
Cs5g_pb003150	0.834076	1.69227e-05	blue
Cs7g_pb006120	0.86729	3.16383e-06	blue
Cs5g_pb003410	-0.89326	6.03224e-07	blue
Cs2g_pb007700	0.838218	1.40162e-05	blue
CsUn_pb032320	-0.672728	0.00221924	blue
Cs3g_pb026800	0.594564	0.00925801	blue
Cs4g_pb001480	0.861014	4.48503e-06	blue
Cs2g_pb029090	0.777375	0.000146757	blue
Cs5g_pb019650	0.913649	1.18222e-07	blue
Cs4g_pb019900	0.9348	1.33665e-08	blue
Cs8g_pb001590	0.812871	4.12534e-05	blue
Cs4g_pb004170	0.801529	6.35727e-05	blue
Cs9g_pb021390	0.549229	0.0182361	blue
Cs4g_pb024910	0.871283	2.51049e-06	blue
Cs5g_pb015500	0.614975	0.00660397	blue
Cs3g_pb020660	0.803529	5.90232e-05	blue
Cs4g_pb006530	0.845322	1.00202e-05	blue
Cs1g_pb018090	0.869449	2.79452e-06	blue
Cs8g_pb012030	-0.601895	0.00822093	blue
Cs2g_pb012380	0.94161	5.6519e-09	blue
Cs1g_pb017080	0.885521	1.02971e-06	blue
Cs2g_pb016460	0.876609	1.82196e-06	blue
Cs5g_pb001950	0.980805	8.72646e-13	blue
Cs6g_pb016560	0.825362	2.47548e-05	blue
Cs3g_pb009120	0.966415	7.32479e-11	blue
Cs9g_pb000020	0.136784	0.588358	blue
Cs7g_pb006320	0.778532	0.000141326	blue
Cs4g_pb021050	0.864303	3.74342e-06	blue
Cs8g_pb019270	0.641134	0.00413885	blue
Cs1g_pb003840	-0.97422	9.04726e-12	blue
Cs5g_pb031700	0.745172	0.000387096	blue
Cs8g_pb007710	0.956692	5.43096e-10	blue
Cs9g_pb010170	0.554802	0.0168604	blue
Cs8g_pb004880	0.856107	5.8249e-06	blue
Cs2g_pb000570	0.923902	4.44483e-08	blue
Cs3g_pb025470	0.974258	8.94316e-12	blue
Cs6g_pb008160	0.977856	2.71204e-12	blue
Cs1g_pb005070	0.951709	1.27758e-09	blue
Cs6g_pb016670	0.714318	0.000867187	blue
Cs4g_pb026240	-0.790327	9.49597e-05	blue
Cs4g_pb008420	0.922011	5.37654e-08	blue
Cs4g_pb023350	0.62477	0.00557028	blue
Cs6g_pb005790	0.873534	2.19626e-06	blue
Cs6g_pb012570	0.818877	3.24252e-05	blue
Cs7g_pb025840	0.903631	2.75413e-07	blue
Cs8g_pb021000	-0.874382	2.08689e-06	blue
Cs7g_pb003430	0.654239	0.00322297	blue
Cs5g_pb023580	0.955684	6.50742e-10	blue
Cs3g_pb007420	0.889715	7.74447e-07	blue
Cs7g_pb004150	0.768106	0.000197031	blue
Cs7g_pb024130	0.850376	7.8115e-06	blue
Cs7g_pb010680	0.761144	0.000243728	blue
Cs4g_pb010440	0.917448	8.3504e-08	blue
Cs7g_pb003110	0.746148	0.000376667	blue
Cs2g_pb014190	0.279973	0.260487	blue
Cs5g_pb011080	0.801478	6.36937e-05	blue
Cs4g_pb014960	-0.822085	2.841e-05	blue
Cs5g_pb029990	0.757759	0.000269609	blue
Cs2g_pb028130	0.955459	6.77136e-10	blue
Cs2g_pb000890	0.958078	4.20444e-10	blue
Cs4g_pb001380	0.927295	3.11981e-08	blue
Cs8g_pb000470	0.915731	9.79043e-08	blue
Cs6g_pb012420	0.913077	1.24398e-07	blue
Cs6g_pb013540	0.720955	0.000735473	blue
Cs5g_pb001450	0.838984	1.35283e-05	blue
Cs8g_pb011580	-0.594149	0.00931973	blue
Cs1g_pb009080	0.876152	1.87383e-06	blue
Cs4g_pb011310	0.857684	5.36128e-06	blue
Cs7g_pb003020	0.964678	1.09054e-10	blue
Cs5g_pb006370	0.83932	1.33195e-05	blue
Cs4g_pb013320	-0.887808	8.82808e-07	blue
Cs7g_pb026280	0.867994	3.03905e-06	blue
Cs4g_pb025580	0.726561	0.000637636	blue
Cs2g_pb009370	0.928508	2.73755e-08	blue
Cs4g_pb013840	0.877104	1.76711e-06	blue
Cs2g_pb027660	-0.834871	1.6328e-05	blue
Cs5g_pb026590	0.47841	0.0446066	blue
Cs8g_pb007930	0.8571	5.52893e-06	blue
Cs9g_pb003650	0.694554	0.00138103	blue
Cs3g_pb009920	0.94966	1.76987e-09	blue
Cs7g_pb004890	0.94007	6.92599e-09	blue
CsUn_pb050760	0.934131	1.44727e-08	blue
Cs5g_pb012710	0.900224	3.59671e-07	blue
Cs3g_pb015750	0.89869	4.04352e-07	blue
Cs4g_pb003280	0.652522	0.00333249	blue
Cs2g_pb010710	-0.894718	5.42937e-07	blue
Cs1g_pb022380	-0.647535	0.00366811	blue
Cs7g_pb027250	0.607456	0.00749842	blue
Cs5g_pb014970	0.938357	8.63072e-09	blue
Cs6g_pb020240	0.756447	0.000280242	blue
Cs3g_pb014100	-0.235842	0.34612	blue
Cs7g_pb027570	0.975692	5.67975e-12	blue
CsUn_pb032870	0.809262	4.74836e-05	blue
Cs5g_pb010750	0.911809	1.39115e-07	blue
Cs6g_pb015030	0.972859	1.35976e-11	blue
Cs4g_pb026100	-0.842233	1.16175e-05	blue
Cs1g_pb015910	-0.740666	0.000438455	blue
Cs2g_pb010870	-0.661044	0.00281741	blue
Cs3g_pb022510	0.766908	0.000204482	blue
Cs1g_pb022690	0.908267	1.88453e-07	blue
Cs6g_pb003920	0.963918	1.28983e-10	blue
Cs3g_pb011200	-0.900527	3.51368e-07	blue
Cs3g_pb012980	0.946639	2.79388e-09	blue
Cs3g_pb021010	-0.857642	5.37301e-06	blue
CsUn_pb033170	0.919642	6.77896e-08	blue
Cs4g_pb023650	0.79844	7.11867e-05	blue
Cs5g_pb014430	0.942781	4.82411e-09	blue
Cs2g_pb010170	0.889731	7.73603e-07	blue
Cs1g_pb009740	0.879319	1.53892e-06	blue
Cs9g_pb002760	0.942503	5.01082e-09	blue
CsUn_pb034300	0.762486	0.000234069	blue
Cs8g_pb002560	0.982826	3.60599e-13	blue
Cs7g_pb018520	0.891506	6.83365e-07	blue
Cs7g_pb024300	0.720464	0.00074459	blue
Cs6g_pb011100	0.563726	0.01483	blue
Cs4g_pb013300	-0.37871	0.121197	blue
Cs9g_pb001470	0.827209	2.28768e-05	blue
Cs4g_pb004080	0.742542	0.000416426	blue
Cs3g_pb017810	0.70877	0.000991854	blue
Cs2g_pb016550	0.856521	5.69991e-06	blue
Cs8g_pb021010	0.364509	0.136966	blue
Cs4g_pb015200	0.4711	0.0484505	blue
Cs5g_pb031340	0.882155	1.2842e-06	blue
Cs2g_pb006030	0.829545	2.06778e-05	blue
Cs3g_pb018690	0.872407	2.34911e-06	blue
Cs6g_pb009100	0.850578	7.73295e-06	blue
Cs7g_pb026920	0.655984	0.0031147	blue
Cs6g_pb010980	0.729791	0.000586407	blue
Cs8g_pb021280	0.416903	0.0852196	blue
Cs7g_pb026250	0.962337	1.80889e-10	blue
Cs2g_pb000380	0.828663	2.14862e-05	blue
Cs2g_pb013500	0.908379	1.86685e-07	blue
Cs5g_pb024470	-0.742244	0.000419852	blue
Cs1g_pb007150	0.992499	4.91987e-16	blue
Cs7g_pb005670	0.73509	0.000509806	blue
Cs7g_pb002400	0.429066	0.0756021	blue
Cs4g_pb015890	0.956727	5.3961e-10	blue
Cs2g_pb020200	0.967191	6.09086e-11	blue
Cs9g_pb019720	0.798232	7.17239e-05	blue
Cs6g_pb003090	0.947392	2.49968e-09	blue
Cs1g_pb020630	0.896176	4.87946e-07	blue
Cs2g_pb017540	0.842521	1.14601e-05	blue
Cs4g_pb014050	0.818689	3.26754e-05	blue
Cs4g_pb020710	0.829928	2.03344e-05	blue
Cs8g_pb019730	-0.729807	0.000586151	blue
Cs9g_pb003230	-0.791749	9.03632e-05	blue
Cs4g_pb021690	0.871362	2.49892e-06	blue
Cs8g_pb020280	0.980756	8.90329e-13	blue
Cs1g_pb005420	0.976539	4.28859e-12	blue
CsUn_pb053870	-0.883354	1.18796e-06	blue
Cs4g_pb002910	0.523529	0.0257641	blue
Cs4g_pb023410	0.978398	2.22839e-12	blue
Cs2g_pb017670	0.876723	1.80924e-06	blue
Cs3g_pb013040	0.950709	1.50035e-09	blue
Cs9g_pb007730	-0.803702	5.86433e-05	blue
CsUn_pb031060	0.950689	1.50511e-09	blue
Cs8g_pb010100	0.91154	1.42426e-07	blue
Cs2g_pb004480	0.909369	1.717e-07	blue
Cs9g_pb012020	0.928304	2.79883e-08	blue
Cs3g_pb016140	0.886722	9.50155e-07	blue
Cs2g_pb020850	0.724453	0.000673058	blue
Cs2g_pb028090	-0.579149	0.0117822	blue
Cs1g_pb016090	0.960368	2.70243e-10	blue
Cs8g_pb017990	0.476621	0.0455254	blue
Cs3g_pb022240	0.478997	0.0443086	blue
Cs3g_pb015200	0.700082	0.00121691	blue
Cs4g_pb004730	0.893097	6.10307e-07	blue
Cs2g_pb018210	0.910445	1.566e-07	blue
Cs7g_pb026620	0.728775	0.000602125	blue
Cs7g_pb015740	0.950415	1.57205e-09	blue
Cs2g_pb016640	0.605775	0.0077111	blue
CsUn_pb021790	0.584977	0.0107702	blue
CsUn_pb032270	0.851435	7.40596e-06	blue
Cs1g_pb022950	0.960797	2.48025e-10	blue
Cs1g_pb014820	-0.849933	7.98675e-06	blue
Cs2g_pb023790	0.937372	9.76651e-09	blue
CsUn_pb049630	0.921905	5.43358e-08	blue
Cs2g_pb020470	0.911709	1.40338e-07	blue
Cs2g_pb023610	0.94292	4.73331e-09	blue
Cs4g_pb011520	-0.78813	0.000102448	blue
Cs3g_pb023700	0.829562	2.06626e-05	blue
Cs3g_pb009140	0.947066	2.62354e-09	blue
Cs8g_pb019540	0.8882	8.59532e-07	blue
Cs8g_pb000480	0.952386	1.14352e-09	blue
Cs6g_pb010460	-0.720913	0.000736238	blue
Cs1g_pb019290	0.897963	4.27146e-07	blue
Cs2g_pb004510	0.854545	6.31749e-06	blue
Cs6g_pb008890	0.953334	9.76559e-10	blue
Cs5g_pb024430	0.876877	1.79203e-06	blue
CsUn_pb000050	-0.345808	0.159836	blue
Cs3g_pb016050	0.736135	0.000495739	blue
Cs8g_pb005380	0.710594	0.000949316	blue
Cs5g_pb012300	-0.713447	0.000885851	blue
Cs7g_pb010240	0.773388	0.000166861	blue
Cs6g_pb000850	0.93629	1.11627e-08	blue
Cs2g_pb014180	-0.849269	8.25595e-06	blue
Cs9g_pb000640	0.939626	7.3369e-09	blue
Cs1g_pb020450	0.655065	0.00317133	blue
Cs6g_pb002080	-0.637386	0.00443667	blue
Cs8g_pb004230	0.785417	0.000112383	blue
Cs6g_pb014530	0.803982	5.80331e-05	blue
Cs2g_pb008400	0.923695	4.53947e-08	blue
Cs7g_pb014790	0.626199	0.00543116	blue
Cs4g_pb023850	-0.427254	0.0769817	blue
Cs3g_pb014160	0.44465	0.0644781	blue
Cs4g_pb006440	0.627295	0.00532645	blue
Cs1g_pb023420	0.905183	2.43096e-07	blue
Cs1g_pb016750	0.857516	5.40899e-06	blue
Cs3g_pb005680	0.807804	5.02186e-05	blue
Cs5g_pb031980	0.387469	0.112135	blue
Cs5g_pb024420	0.813296	4.05677e-05	blue
Cs9g_pb007510	0.824884	2.52615e-05	blue
Cs7g_pb006310	0.928691	2.68352e-08	blue
Cs7g_pb003130	0.732984	0.000539183	blue
Cs3g_pb024710	0.674501	0.00213841	blue
Cs5g_pb013140	0.916792	8.87711e-08	blue
Cs6g_pb015680	0.908855	1.79345e-07	blue
Cs9g_pb004890	0.906225	2.23273e-07	blue
Cs7g_pb018450	-0.696472	0.00132212	blue
Cs1g_pb006330	0.774969	0.000158627	blue
Cs2g_pb012100	-0.703938	0.00111228	blue
CsUn_pb033880	0.899404	3.82979e-07	blue
Cs2g_pb005140	0.690717	0.00150543	blue
Cs5g_pb009390	0.907214	2.05766e-07	blue
Cs5g_pb000510	-0.739254	0.000455676	blue
Cs5g_pb006970	0.967608	5.5047e-11	blue
Cs1g_pb006990	0.874402	2.08437e-06	blue
Cs8g_pb009830	-0.90747	2.01445e-07	blue
Cs6g_pb009070	0.872447	2.34346e-06	blue
Cs2g_pb029020	0.78921	9.87078e-05	blue
Cs5g_pb003190	0.929399	2.48321e-08	blue
Cs9g_pb003270	0.891524	6.82459e-07	blue
Cs3g_pb000680	-0.704126	0.00110739	blue
Cs3g_pb024880	0.93451	1.38362e-08	blue
Cs5g_pb001080	0.670867	0.0023068	blue
Cs3g_pb020650	0.913898	1.15616e-07	blue
CsUn_pb002690	0.938492	8.48389e-09	blue
Cs2g_pb025830	-0.757728	0.00026986	blue
Cs5g_pb004330	0.98585	7.73192e-14	blue
Cs9g_pb002720	0.819107	3.2123e-05	blue
Cs7g_pb000720	-0.918382	7.64672e-08	blue
Cs5g_pb014470	0.957609	4.58946e-10	blue
CsUn_pb031730	-0.93647	1.09188e-08	blue
Cs1g_pb009480	0.976405	4.48539e-12	blue
CsUn_pb008740	-0.779521	0.000136817	blue
Cs9g_pb005500	0.955414	6.82528e-10	blue
Cs5g_pb015220	0.951497	1.32221e-09	blue
Cs5g_pb003490	0.857056	5.54198e-06	blue
Cs3g_pb011740	0.811014	4.43653e-05	blue
Cs9g_pb003040	0.841937	1.17819e-05	blue
Cs6g_pb001960	0.599164	0.00859568	blue
Cs7g_pb001920	-0.780424	0.000132805	blue
Cs1g_pb002310	0.681623	0.00183773	blue
CsUn_pb004010	0.941901	5.43524e-09	blue
Cs8g_pb003320	-0.728036	0.000613799	blue
Cs8g_pb002050	-0.775109	0.000157915	blue
Cs4g_pb026010	0.978619	2.05371e-12	blue
Cs8g_pb002850	0.775547	0.000155705	blue
Cs8g_pb017640	0.734052	0.000524114	blue
Cs2g_pb010990	0.716737	0.000817069	blue
Cs1g_pb006270	0.827054	2.30292e-05	blue
Cs3g_pb021940	0.719546	0.000761923	blue
Cs6g_pb011930	-0.805413	5.49926e-05	blue
Cs5g_pb024410	0.907409	2.02468e-07	blue
Cs1g_pb025510	0.831521	1.89605e-05	blue
Cs1g_pb024590	0.797163	7.45508e-05	blue
Cs2g_pb015440	0.6643	0.00263878	blue
Cs5g_pb033090	0.661451	0.00279458	blue
Cs9g_pb007050	-0.840132	1.28249e-05	blue
Cs2g_pb005650	0.69994	0.00122092	blue
Cs5g_pb022150	0.966387	7.37252e-11	blue
Cs2g_pb013710	0.78577	0.000111046	blue
Cs5g_pb018780	0.824348	2.58405e-05	blue
Cs8g_pb010870	-0.922881	4.92876e-08	blue
Cs3g_pb020670	0.760384	0.000249347	blue
Cs7g_pb019730	-0.815865	3.66261e-05	blue
Cs3g_pb006120	-0.684164	0.00173929	blue
Cs2g_pb028670	0.960867	2.44547e-10	blue
Cs3g_pb013210	0.79413	8.30913e-05	blue
Cs8g_pb016380	0.955333	6.92325e-10	blue
Cs5g_pb026080	0.792578	8.77731e-05	blue
CsUn_pb052830	0.634771	0.00465469	blue
Cs7g_pb015770	0.659336	0.00291506	blue
Cs8g_pb014770	0.877632	1.7103e-06	blue
Cs2g_pb004500	0.757551	0.000271276	blue
Cs4g_pb023690	-0.767308	0.000201969	blue
Cs1g_pb021690	0.748564	0.000351863	blue
CsUn_pb033680	0.786811	0.00010718	blue
Cs8g_pb002430	-0.709351	0.00097814	blue
Cs6g_pb007310	-0.397332	0.102521	blue
Cs5g_pb021120	0.963247	1.49172e-10	blue
Cs6g_pb018400	0.909759	1.66083e-07	blue
Cs8g_pb018580	0.927982	2.89805e-08	blue
Cs3g_pb029600	0.975511	6.02433e-12	blue
Cs9g_pb021150	0.903184	2.8539e-07	blue
Cs9g_pb000610	0.805618	5.45703e-05	blue
Cs7g_pb006830	0.84296	1.12231e-05	blue
Cs5g_pb026190	0.818938	3.23447e-05	blue
CsUn_pb033920	0.955304	6.95897e-10	blue
Cs5g_pb017880	0.898079	4.23443e-07	blue
Cs2g_pb008040	0.844024	1.06667e-05	blue
Cs7g_pb001840	0.945632	3.23446e-09	blue
Cs3g_pb029270	0.767379	0.000201522	blue
CsUn_pb031360	0.980076	1.17317e-12	blue
Cs5g_pb028840	-0.735425	0.000505261	blue
Cs3g_pb016620	0.66344	0.00268506	blue
Cs8g_pb014750	0.879029	1.56729e-06	blue
Cs3g_pb005190	0.70374	0.00111747	blue
Cs2g_pb029120	0.920166	6.4443e-08	blue
Cs8g_pb009930	0.438324	0.0688363	blue
Cs6g_pb005950	0.824031	2.61879e-05	blue
Cs1g_pb005830	0.888309	8.53105e-07	blue
Cs3g_pb026040	0.968639	4.26394e-11	blue
Cs2g_pb013600	0.852925	6.86589e-06	blue
Cs2g_pb021840	0.791942	8.9754e-05	blue
Cs1g_pb022150	-0.666454	0.00252583	blue
Cs5g_pb022810	0.899492	3.80431e-07	blue
Cs2g_pb026670	0.752563	0.000313816	blue
Cs8g_pb019420	0.762614	0.00023316	blue
Cs7g_pb000080	-0.950506	1.54959e-09	blue
Cs7g_pb022910	-0.93469	1.35432e-08	blue
Cs6g_pb014060	0.393483	0.106199	blue
Cs2g_pb020340	-0.674721	0.00212853	blue
Cs4g_pb000080	0.955034	7.29668e-10	blue
Cs4g_pb013070	0.657798	0.00300531	blue
Cs4g_pb006690	0.963013	1.56812e-10	blue
Cs6g_pb012600	-0.853088	6.80909e-06	blue
Cs6g_pb018440	0.803675	5.87029e-05	blue
Cs5g_pb011920	0.806413	5.29523e-05	blue
Cs9g_pb004560	0.698436	0.00126398	blue
Cs8g_pb012690	0.771913	0.000174864	blue
Cs6g_pb017200	0.985225	1.09016e-13	blue
Cs4g_pb019290	0.829581	2.06451e-05	blue
Cs8g_pb002670	0.834885	1.63174e-05	blue
Cs1g_pb002420	0.673553	0.0021813	blue
Cs9g_pb002650	0.875086	1.99978e-06	blue
Cs6g_pb014490	0.87384	2.15622e-06	blue
Cs9g_pb013390	0.788323	0.000101773	blue
Cs7g_pb015490	0.855367	6.05386e-06	blue
Cs7g_pb023920	0.79664	7.59677e-05	blue
Cs5g_pb008010	0.848157	8.72376e-06	blue
Cs7g_pb002590	0.929093	2.56825e-08	blue
Cs3g_pb012100	-0.813258	4.0629e-05	blue
Cs7g_pb018400	0.931425	1.98008e-08	blue
Cs9g_pb009080	0.589951	0.00996275	blue
Cs9g_pb014190	0.817131	3.48071e-05	blue
Cs1g_pb008090	0.59115	0.00977562	blue
Cs5g_pb032420	0.863893	3.82969e-06	blue
Cs5g_pb004860	0.507055	0.0317366	blue
Cs1g_pb016950	0.781823	0.000126789	blue
Cs1g_pb018930	0.806227	5.33262e-05	blue
Cs1g_pb023640	0.31924	0.196602	blue
Cs3g_pb018860	0.601076	0.00833183	blue
Cs4g_pb022460	-0.842009	1.17414e-05	blue
Cs9g_pb003050	0.880867	1.395e-06	blue
Cs5g_pb002820	0.327487	0.184642	blue
Cs2g_pb026150	0.771513	0.000177089	blue
Cs7g_pb005350	-0.730579	0.000574438	blue
Cs3g_pb019610	-0.343121	0.163323	blue
Cs3g_pb023840	0.869398	2.80276e-06	blue
CsUn_pb004230	-0.798488	7.10622e-05	blue
Cs3g_pb022900	-0.767969	0.000197874	blue
Cs4g_pb011860	0.909376	1.71602e-07	blue
Cs5g_pb008390	0.932343	1.78294e-08	blue
Cs7g_pb026290	0.815452	3.72373e-05	blue
Cs2g_pb012700	-0.28859	0.245477	blue
Cs5g_pb024300	0.962958	1.5867e-10	blue
Cs3g_pb002360	0.66602	0.00254828	blue
Cs7g_pb021760	0.977113	3.5231e-12	blue
Cs4g_pb023050	0.73472	0.000514875	blue
Cs7g_pb005040	0.764903	0.000217482	blue
Cs3g_pb018430	0.917185	8.55778e-08	blue
Cs6g_pb006200	0.905517	2.36575e-07	blue
CsUn_pb033320	0.741243	0.000431571	blue
Cs5g_pb005340	0.860942	4.5027e-06	blue
Cs2g_pb019930	0.875929	1.89962e-06	blue
Cs8g_pb014870	0.865182	3.56414e-06	blue
Cs1g_pb015050	0.402595	0.0976396	blue
Cs7g_pb008530	0.650418	0.00347091	blue
Cs1g_pb011670	-0.787278	0.000105483	blue
Cs2g_pb024630	0.751276	0.000325663	blue
CsUn_pb000450	0.833576	1.73064e-05	blue
Cs6g_pb014540	0.768569	0.000194215	blue
Cs7g_pb013090	0.785396	0.000112464	blue
Cs2g_pb007230	0.501304	0.034056	blue
Cs6g_pb017360	0.594209	0.0093107	blue
Cs7g_pb024750	0.92856	2.72213e-08	blue
Cs7g_pb001800	-0.752301	0.000316197	blue
Cs5g_pb002230	0.911918	1.37789e-07	blue
CsUn_pb005010	0.908029	1.92252e-07	blue
Cs5g_pb021200	0.841416	1.20753e-05	blue
Cs7g_pb011410	0.954687	7.75061e-10	blue
Cs1g_pb024770	0.952088	1.20098e-09	blue
Cs8g_pb002590	0.267741	0.282758	blue
Cs5g_pb017740	-0.737404	0.000479103	blue
Cs4g_pb000270	0.86469	3.6636e-06	blue
Cs1g_pb005850	0.84699	9.23885e-06	blue
Cs1g_pb012580	0.391147	0.108478	blue
Cs7g_pb027390	0.912077	1.35882e-07	blue
Cs6g_pb019580	0.92273	5.00431e-08	blue
Cs2g_pb021030	0.856589	5.67957e-06	blue
Cs1g_pb025200	0.957685	4.52458e-10	blue
Cs6g_pb017370	0.753651	0.000304092	blue
Cs3g_pb016000	0.844341	1.05059e-05	blue
Cs1g_pb018110	0.805975	5.38376e-05	blue
Cs5g_pb021030	-0.740835	0.000436433	blue
Cs1g_pb019690	0.931685	1.92249e-08	blue
Cs2g_pb028490	0.830742	1.96224e-05	blue
Cs4g_pb016370	0.79934	6.88925e-05	blue
CsUn_pb053510	0.579333	0.0117491	blue
Cs8g_pb011210	-0.749629	0.000341367	blue
Cs2g_pb010050	0.810001	4.61462e-05	blue
Cs3g_pb014060	-0.603375	0.00802334	blue
Cs3g_pb024300	0.903978	2.67887e-07	blue
Cs5g_pb003310	0.891996	6.60095e-07	blue
Cs4g_pb023800	0.884862	1.07581e-06	blue
Cs5g_pb006290	0.6097	0.00722173	blue
Cs5g_pb016120	0.9346	1.36897e-08	blue
Cs7g_pb009300	0.94421	3.9584e-09	blue
Cs3g_pb014270	0.930183	2.27676e-08	blue
Cs3g_pb023190	0.87067	2.60259e-06	blue
Cs5g_pb023920	0.75658	0.000279151	blue
Cs8g_pb009860	0.952581	1.10737e-09	blue
Cs1g_pb024880	0.777072	0.000148213	blue
Cs9g_pb017600	0.763329	0.000228165	blue
Cs2g_pb017520	0.71793	0.000793247	blue
Cs6g_pb015340	0.650953	0.00343526	blue
Cs7g_pb028050	-0.761214	0.000243221	blue
Cs5g_pb009180	0.808564	4.87765e-05	blue
Cs6g_pb015490	-0.869313	2.81654e-06	blue
Cs3g_pb022570	0.96552	9.01451e-11	blue
Cs4g_pb015710	0.91203	1.36443e-07	blue
Cs5g_pb009130	0.92181	5.48511e-08	blue
Cs2g_pb004570	0.373346	0.126995	blue
Cs7g_pb018090	0.632058	0.00488999	blue
Cs5g_pb028790	0.878201	1.6507e-06	blue
CsUn_pb033840	0.949806	1.72999e-09	blue
Cs6g_pb020170	0.965774	8.50311e-11	blue
Cs5g_pb014010	0.58174	0.0113233	blue
Cs7g_pb027120	0.913796	1.16676e-07	blue
Cs3g_pb024090	0.775156	0.000157675	blue
Cs8g_pb017520	0.909093	1.75763e-07	blue
Cs2g_pb012820	0.698237	0.00126977	blue
Cs4g_pb019230	0.848548	8.55672e-06	blue
Cs7g_pb004690	-0.927746	2.97265e-08	blue
CsUn_pb033850	0.495782	0.0364038	blue
Cs9g_pb000720	0.97125	2.14471e-11	blue
Cs5g_pb011420	0.950857	1.4654e-09	blue
Cs7g_pb022150	0.649747	0.00351597	blue
Cs5g_pb008600	-0.786026	0.000110084	blue
Cs9g_pb015590	0.862749	4.07942e-06	blue
Cs5g_pb031650	-0.76165	0.000240046	blue
Cs4g_pb024100	0.783284	0.000120756	blue
Cs4g_pb018500	0.502486	0.0335689	blue
Cs4g_pb018510	0.793856	8.39013e-05	blue
Cs1g_pb021570	-0.908629	1.82801e-07	blue
Cs4g_pb012400	0.849292	8.24648e-06	blue
Cs4g_pb004030	0.852613	6.97639e-06	blue
Cs4g_pb024700	0.770156	0.000184816	blue
Cs1g_pb003020	0.81872	3.26333e-05	blue
Cs4g_pb006600	0.726691	0.00063551	blue
Cs7g_pb025630	0.624118	0.00563472	blue
Cs5g_pb032030	0.942511	5.00492e-09	blue
Cs5g_pb011290	-0.799873	6.75639e-05	blue
Cs1g_pb025000	0.756448	0.000280234	blue
Cs1g_pb017330	0.742933	0.000411942	blue
Cs8g_pb019770	0.831904	1.86426e-05	blue
Cs1g_pb011850	0.737504	0.000477812	blue
Cs6g_pb017120	-0.841424	1.20707e-05	blue
Cs5g_pb030980	0.668898	0.00240251	blue
Cs3g_pb013420	0.961255	2.2608e-10	blue
Cs3g_pb013300	0.692727	0.00143916	blue
Cs8g_pb008680	-0.642285	0.00405074	blue
Cs3g_pb029030	0.794367	8.23943e-05	blue
Cs5g_pb010350	0.81085	4.46503e-05	blue
Cs5g_pb032410	0.949329	1.86296e-09	blue
Cs8g_pb017260	0.81197	4.27389e-05	blue
Cs8g_pb008720	0.924119	4.34777e-08	blue
Cs7g_pb011100	0.739986	0.000446676	blue
Cs4g_pb001300	-0.746385	0.000374172	blue
Cs2g_pb017910	0.957383	4.78559e-10	blue
Cs4g_pb024730	0.826802	2.328e-05	blue
Cs3g_pb024670	0.597273	0.00886312	blue
CsUn_pb031590	-0.941317	5.87767e-09	blue
Cs4g_pb002360	-0.853571	6.64268e-06	blue
CsUn_pb010010	0.865773	3.44768e-06	blue
Cs5g_pb013690	0.935815	1.1828e-08	blue
Cs7g_pb022450	-0.881624	1.32895e-06	blue
Cs7g_pb026340	-0.907226	2.05564e-07	blue
CsUn_pb053570	0.577251	0.0121276	blue
Cs7g_pb026050	-0.786002	0.000110173	blue
Cs3g_pb020750	0.679706	0.001915	blue
Cs5g_pb007550	0.41836	0.0840224	blue
Cs1g_pb021190	0.955544	6.67082e-10	blue
Cs6g_pb000260	0.635266	0.00461277	blue
Cs9g_pb001080	0.768827	0.000192662	blue
Cs8g_pb013760	0.755561	0.00028762	blue
Cs9g_pb002870	0.827534	2.25591e-05	blue
Cs2g_pb004150	0.824743	2.54128e-05	blue
Cs2g_pb022930	0.776464	0.00015116	blue
Cs2g_pb013880	0.748759	0.000349924	blue
Cs2g_pb029550	0.894886	5.36371e-07	blue
Cs6g_pb015910	0.230154	0.358211	blue
Cs8g_pb013680	0.81326	4.06245e-05	blue
Cs5g_pb012830	-0.702061	0.00116224	blue
Cs4g_pb006080	0.277027	0.265749	blue
Cs6g_pb011200	0.726789	0.000633903	blue
Cs5g_pb018440	-0.888803	8.24718e-07	blue
Cs1g_pb005060	0.824636	2.55275e-05	blue
Cs4g_pb024810	-0.609867	0.00720146	blue
Cs7g_pb007510	0.718219	0.000787582	blue
Cs3g_pb010880	0.819576	3.15121e-05	blue
Cs5g_pb028520	0.740074	0.000445604	blue
Cs7g_pb006020	0.941803	5.50748e-09	blue
Cs5g_pb007510	0.880996	1.38358e-06	blue
Cs6g_pb010990	0.923796	4.49307e-08	blue
Cs4g_pb010800	0.837493	1.44915e-05	blue
Cs4g_pb016280	0.929537	2.44581e-08	blue
Cs3g_pb003360	0.902303	3.05977e-07	blue
Cs8g_pb003670	-0.603839	0.00796215	blue
Cs3g_pb022210	0.923608	4.58002e-08	blue
Cs2g_pb001570	0.812925	4.11648e-05	blue
Cs2g_pb007530	-0.599345	0.00857041	blue
Cs1g_pb002140	-0.394637	0.105087	blue
CsUn_pb020770	0.844499	1.04262e-05	blue
Cs3g_pb016320	0.552718	0.0173649	blue
Cs3g_pb003770	0.867801	3.07272e-06	blue
Cs7g_pb005090	0.812415	4.1999e-05	blue
Cs6g_pb010900	-0.904573	2.55376e-07	blue
Cs7g_pb003710	0.820033	3.09256e-05	blue
Cs5g_pb005170	-0.621642	0.00588504	blue
Cs7g_pb008290	0.854507	6.32989e-06	blue
Cs1g_pb012660	0.457764	0.0561021	blue
Cs6g_pb017390	0.770164	0.000184767	blue
Cs9g_pb017350	-0.781132	0.000129734	blue
Cs8g_pb007240	0.851316	7.45083e-06	blue
Cs8g_pb008700	0.188999	0.452594	blue
Cs3g_pb020610	0.722198	0.000712757	blue
Cs5g_pb012850	-0.873635	2.18289e-06	blue
Cs5g_pb021360	0.356506	0.146456	blue
Cs1g_pb022700	0.959413	3.25963e-10	blue
Cs7g_pb027610	0.815135	3.77116e-05	blue
Cs8g_pb008910	-0.719795	0.000757192	blue
CsUn_pb032410	-0.657391	0.00302956	blue
Cs7g_pb005000	0.882305	1.27185e-06	blue
Cs5g_pb003840	-0.745697	0.000381458	blue
CsUn_pb031830	0.85619	5.79955e-06	blue
Cs5g_pb033140	0.876363	1.84965e-06	blue
Cs9g_pb012250	0.807267	5.12595e-05	blue
Cs2g_pb007580	0.542744	0.0199466	blue
Cs6g_pb018230	-0.831599	1.88956e-05	blue
Cs3g_pb008450	0.901945	3.14676e-07	blue
Cs3g_pb027480	0.861789	4.29986e-06	blue
Cs3g_pb013740	0.784372	0.000116423	blue
Cs8g_pb016210	-0.737458	0.0004784	blue
Cs4g_pb018420	0.957622	4.57796e-10	blue
Cs5g_pb032210	0.708276	0.00100366	blue
Cs1g_pb008360	-0.741466	0.000428941	blue
Cs5g_pb017960	0.900159	3.61468e-07	blue
Cs9g_pb005850	0.890025	7.57982e-07	blue
Cs3g_pb021000	0.907779	1.96312e-07	blue
Cs4g_pb012520	0.768137	0.000196845	blue
Cs9g_pb018280	0.680638	0.00187711	blue
Cs7g_pb027140	-0.841244	1.21734e-05	blue
Cs5g_pb009020	0.828914	2.12528e-05	blue
CsUn_pb010100	0.5305	0.0235181	blue
Cs5g_pb004350	0.918378	7.64965e-08	blue
Cs1g_pb025270	0.647497	0.00367075	blue
Cs7g_pb010270	0.921675	5.55855e-08	blue
Cs1g_pb022940	0.168247	0.504549	blue
Cs4g_pb026040	0.645784	0.00379225	blue
Cs4g_pb000250	0.50126	0.0340745	blue
Cs2g_pb020000	0.774719	0.000159905	blue
Cs2g_pb004680	0.433711	0.0721492	blue
Cs5g_pb011130	0.929935	2.34041e-08	blue
Cs9g_pb018710	0.725479	0.00065562	blue
Cs8g_pb010980	-0.723715	0.000685837	blue
Cs2g_pb022350	0.923046	4.84756e-08	blue
Cs2g_pb021560	-0.829299	2.09007e-05	blue
Cs4g_pb022110	-0.937681	9.39778e-09	blue
Cs2g_pb013280	0.707176	0.00103033	blue
Cs3g_pb027070	0.96967	3.27376e-11	blue
Cs2g_pb003090	0.945174	3.45367e-09	blue
Cs2g_pb008790	0.978699	1.99358e-12	blue
Cs4g_pb004320	0.968854	4.03882e-11	blue
CsUn_pb033020	0.797515	7.36088e-05	blue
Cs2g_pb025340	0.799115	6.94585e-05	blue
Cs7g_pb013790	-0.834145	1.68701e-05	blue
Cs5g_pb032490	0.958666	3.76265e-10	blue
Cs2g_pb004790	0.701359	0.00118138	blue
Cs4g_pb006480	0.922295	5.22678e-08	blue
Cs2g_pb013940	0.782822	0.000122639	blue
CsUn_pb021420	-0.484225	0.0417186	blue
Cs1g_pb014290	0.872987	2.26935e-06	blue
Cs8g_pb020330	0.898889	3.98304e-07	blue
Cs7g_pb011890	0.549667	0.0181248	blue
Cs5g_pb008680	0.835926	1.55663e-05	blue
Cs1g_pb007170	0.872007	2.40543e-06	blue
Cs4g_pb020810	0.947406	2.49443e-09	blue
Cs5g_pb001550	0.924266	4.28255e-08	blue
Cs5g_pb005280	-0.580394	0.0115598	blue
Cs5g_pb006810	0.969635	3.30368e-11	blue
Cs7g_pb018770	0.922207	5.27279e-08	blue
Cs5g_pb012860	0.672293	0.00223948	blue
Cs5g_pb022380	0.586541	0.0105109	blue
Cs1g_pb021960	-0.753861	0.00030224	blue
Cs2g_pb013730	0.913362	1.21286e-07	blue
Cs3g_pb024700	0.939732	7.23689e-09	blue
Cs8g_pb005690	0.920345	6.33327e-08	blue
CsUn_pb034070	-0.93332	1.59201e-08	blue
Cs9g_pb006280	0.733507	0.000531762	blue
Cs7g_pb010120	0.931351	1.99671e-08	blue
Cs1g_pb000680	0.906285	2.22177e-07	blue
Cs8g_pb004520	0.770715	0.000181599	blue
Cs2g_pb029330	0.380061	0.119767	blue
Cs7g_pb020580	0.751478	0.000323781	blue
Cs7g_pb011390	0.952995	1.03368e-09	blue
Cs3g_pb006440	0.966431	7.29812e-11	blue
Cs2g_pb027770	0.756524	0.000279613	blue
Cs4g_pb021600	-0.752635	0.00031317	blue
Cs3g_pb021390	0.913306	1.21896e-07	blue
Cs3g_pb015270	0.541938	0.0201677	blue
Cs1g_pb000200	0.931011	2.07502e-08	blue
Cs3g_pb001450	0.756153	0.000282675	blue
Cs6g_pb004690	0.53809	0.02125	blue
Cs6g_pb002310	-0.9062	2.23735e-07	blue
Cs1g_pb020190	0.632684	0.00483482	blue
Cs7g_pb025470	-0.87648	1.83641e-06	blue
Cs5g_pb011930	0.67624	0.00206148	blue
Cs1g_pb022560	0.658572	0.00295961	blue
Cs4g_pb019550	0.863061	4.00997e-06	blue
Cs5g_pb030610	0.764595	0.000219537	blue
Cs1g_pb016320	0.758608	0.000262907	blue
CsUn_pb045140	0.758311	0.000265237	blue
Cs7g_pb004400	0.702504	0.00115028	blue
Cs2g_pb021970	0.799386	6.87754e-05	blue
Cs4g_pb019730	0.937718	9.35425e-09	blue
Cs3g_pb001930	0.582464	0.0111976	blue
Cs7g_pb020780	0.908757	1.80831e-07	blue
Cs3g_pb024790	0.770578	0.00018238	blue
Cs7g_pb002010	0.820946	2.9784e-05	blue
Cs4g_pb001120	0.858559	5.11795e-06	blue
Cs6g_pb003640	0.608334	0.00738912	blue
CsUn_pb031870	0.394783	0.104946	blue
Cs5g_pb024510	0.497472	0.0356724	blue
Cs1g_pb022540	-0.495806	0.0363935	blue
Cs4g_pb025780	0.787327	0.00010531	blue
Cs9g_pb013300	0.745193	0.000386876	blue
Cs2g_pb013370	0.895859	4.99487e-07	blue
Cs7g_pb015890	0.61233	0.00690818	blue
Cs5g_pb005050	0.593839	0.00936602	blue
Cs7g_pb021200	-0.74913	0.000346248	blue
Cs4g_pb021310	0.803259	5.96204e-05	blue
Cs1g_pb023940	-0.91728	8.48259e-08	blue
Cs7g_pb026230	0.91966	6.76711e-08	blue
Cs9g_pb007770	0.684378	0.0017312	blue
Cs3g_pb018020	0.978859	1.87804e-12	blue
Cs5g_pb016430	-0.846105	9.64662e-06	blue
CsUn_pb052690	0.91986	6.63772e-08	blue
Cs7g_pb018600	0.96376	1.33507e-10	blue
Cs8g_pb003730	0.876625	1.82018e-06	blue
Cs2g_pb027140	0.701164	0.00118675	blue
Cs5g_pb000240	0.941972	5.3839e-09	blue
Cs2g_pb009730	0.658488	0.00296455	blue
Cs6g_pb020020	0.883628	1.1669e-06	blue
Cs3g_pb005210	0.748446	0.000353043	blue
Cs2g_pb006650	0.878183	1.65261e-06	blue
CsUn_pb034280	0.964762	1.07029e-10	blue
Cs1g_pb016040	0.868075	3.02494e-06	blue
Cs5g_pb000130	0.93485	1.32872e-08	blue
Cs8g_pb020050	0.947361	2.51123e-09	blue
Cs4g_pb017810	0.955737	6.44664e-10	blue
Cs4g_pb010220	-0.780605	0.000132014	blue
Cs9g_pb017250	-0.681265	0.00185197	blue
Cs5g_pb013980	0.941679	5.59964e-09	blue
Cs4g_pb013180	0.757568	0.000271139	blue
CsUn_pb005090	0.7965	7.63518e-05	blue
Cs7g_pb008370	0.60127	0.00830541	blue
Cs4g_pb010260	0.940313	6.70994e-09	blue
Cs7g_pb017950	-0.712422	0.000908223	blue
Cs1g_pb013200	0.890016	7.58448e-07	blue
Cs2g_pb000480	0.903734	2.73152e-07	blue
CsUn_pb032840	0.948109	2.24497e-09	blue
Cs5g_pb003180	-0.868106	3.01955e-06	blue
Cs2g_pb022370	-0.741181	0.000432308	blue
Cs6g_pb019890	0.967705	5.37584e-11	blue
Cs8g_pb008640	0.543296	0.0197962	blue
Cs7g_pb010220	0.889942	7.62322e-07	blue
Cs7g_pb018230	0.709485	0.000974991	blue
CsUn_pb000220	0.8897	7.75226e-07	blue
Cs2g_pb012650	0.951097	1.41018e-09	blue
Cs1g_pb007230	0.548355	0.0184596	blue
Cs2g_pb002360	0.907097	2.07783e-07	blue
Cs2g_pb025240	0.617752	0.00629631	blue
Cs3g_pb022110	0.978833	1.89647e-12	blue
Cs1g_pb019180	0.743037	0.000410764	blue
Cs5g_pb033630	0.824109	2.61019e-05	blue
Cs1g_pb011230	0.77791	0.000144226	blue
Cs9g_pb019090	-0.741568	0.000427747	blue
Cs3g_pb020240	0.913009	1.25161e-07	blue
Cs3g_pb014570	0.871823	2.43186e-06	blue
Cs9g_pb017220	0.746433	0.000373665	blue
Cs5g_pb010870	0.813699	3.99257e-05	blue
Cs9g_pb002540	0.512581	0.0296252	blue
CsUn_pb045010	-0.938748	8.21277e-09	blue
Cs4g_pb017200	-0.689832	0.0015354	blue
Cs2g_pb000820	0.912985	1.25418e-07	blue
Cs1g_pb023500	-0.921117	5.87314e-08	blue
Cs3g_pb018190	0.5843	0.0108841	blue
Cs2g_pb001830	-0.389827	0.109781	blue
Cs2g_pb020900	-0.769688	0.000187546	blue
Cs4g_pb020740	0.550627	0.0178828	blue
Cs2g_pb016310	0.988358	1.63611e-14	blue
Cs2g_pb026940	0.940334	6.69195e-09	blue
Cs1g_pb020870	0.880047	1.46974e-06	blue
Cs5g_pb005980	-0.852047	7.17995e-06	blue
Cs5g_pb008360	0.394433	0.105283	blue
Cs2g_pb008870	0.915088	1.03828e-07	blue
Cs4g_pb024150	0.929756	2.38742e-08	blue
Cs2g_pb015090	0.812128	4.24753e-05	blue
Cs4g_pb021040	0.852751	6.9272e-06	blue
Cs1g_pb013050	-0.878535	1.61662e-06	blue
Cs8g_pb014330	0.880218	1.45387e-06	blue
Cs2g_pb021670	-0.773014	0.000168859	blue
Cs8g_pb017780	0.960696	2.53088e-10	blue
CsUn_pb001400	0.872529	2.33205e-06	blue
Cs1g_pb000190	0.638461	0.00434953	blue
Cs6g_pb004960	0.879887	1.48468e-06	blue
Cs4g_pb011380	0.909179	1.74491e-07	blue
Cs3g_pb029310	0.959131	3.44222e-10	blue
Cs1g_pb021620	0.92898	2.60024e-08	blue
Cs2g_pb024020	0.968542	4.36899e-11	blue
Cs7g_pb020860	0.37799	0.121965	blue
Cs1g_pb021780	0.847526	8.99905e-06	blue
Cs7g_pb004560	0.77485	0.000159234	blue
Cs2g_pb028460	0.797942	7.24825e-05	blue
Cs2g_pb027500	0.846768	9.33955e-06	blue
Cs5g_pb016790	0.789196	9.87541e-05	blue
Cs3g_pb000220	-0.734474	0.000518267	blue
Cs7g_pb021630	-0.482967	0.0423309	blue
Cs4g_pb003980	-0.846515	9.45562e-06	blue
Cs9g_pb008950	0.833013	1.77465e-05	blue
Cs4g_pb017370	0.961367	2.2101e-10	blue
Cs3g_pb013560	0.846858	9.2984e-06	blue
CsUn_pb008820	0.869565	2.77577e-06	blue
CsUn_pb053800	-0.822532	2.78863e-05	blue
Cs5g_pb004530	0.871725	2.44593e-06	blue
Cs9g_pb002440	0.958122	4.17005e-10	blue
Cs5g_pb020130	-0.82425	2.59474e-05	blue
Cs4g_pb000150	0.952517	1.11902e-09	blue
Cs4g_pb024060	0.339132	0.168596	blue
Cs5g_pb027440	0.8615	4.36814e-06	blue
Cs6g_pb018690	0.965912	8.23749e-11	blue
Cs7g_pb018880	0.700227	0.00121283	blue
Cs1g_pb002350	0.650496	0.00346569	blue
Cs6g_pb003280	-0.729775	0.000586645	blue
CsUn_pb050420	0.794963	8.06667e-05	blue
Cs5g_pb012150	0.897274	4.49751e-07	blue
Cs8g_pb017140	-0.797406	7.38999e-05	blue
Cs5g_pb007060	0.862629	4.1066e-06	blue
Cs9g_pb004350	0.776811	0.000149473	blue
Cs4g_pb008760	-0.486783	0.0404943	blue
Cs4g_pb014420	-0.616048	0.0064836	blue
Cs2g_pb000770	0.872068	2.39673e-06	blue
Cs1g_pb020220	0.836669	1.50487e-05	blue
Cs7g_pb008540	0.925421	3.80123e-08	blue
Cs4g_pb000760	0.893715	5.8385e-07	blue
Cs5g_pb028550	0.91972	6.72809e-08	blue
Cs8g_pb005670	-0.965579	8.8947e-11	blue
Cs2g_pb007760	0.804573	5.67608e-05	blue
Cs7g_pb004910	0.780648	0.000131828	blue
Cs8g_pb015140	0.852867	6.88632e-06	blue
CsUn_pb000370	0.83751	1.44806e-05	blue
Cs9g_pb016060	0.882698	1.23985e-06	blue
Cs3g_pb016900	0.614195	0.00669251	blue
Cs3g_pb012540	0.910825	1.51541e-07	blue
Cs4g_pb014090	0.893647	5.86709e-07	blue
Cs5g_pb003040	0.834992	1.6239e-05	blue
Cs2g_pb010080	0.902825	2.93627e-07	blue
Cs5g_pb014310	0.954421	8.11471e-10	blue
Cs3g_pb024720	0.77615	0.000152706	blue
Cs7g_pb019960	0.941235	5.94181e-09	blue
Cs4g_pb010090	0.889051	8.10779e-07	blue
Cs2g_pb013300	0.934805	1.33593e-08	blue
Cs3g_pb018470	0.898939	3.96782e-07	blue
Cs2g_pb002710	0.373709	0.126596	blue
CsUn_pb005290	0.885641	1.02151e-06	blue
Cs1g_pb009100	-0.750556	0.000332457	blue
Cs6g_pb005730	0.968473	4.44599e-11	blue
Cs6g_pb006390	0.790296	9.50602e-05	blue
Cs1g_pb005840	0.873838	2.15651e-06	blue
Cs4g_pb007490	0.883372	1.18655e-06	blue
Cs2g_pb019570	0.904399	2.5898e-07	blue
Cs8g_pb005190	0.339713	0.167821	blue
Cs3g_pb011880	0.941371	5.83484e-09	blue
Cs6g_pb014950	0.948607	2.08163e-09	blue
Cs3g_pb022100	0.5758	0.0123971	blue
Cs7g_pb023330	0.856577	5.68315e-06	blue
Cs4g_pb011720	0.492562	0.0378293	blue
Cs6g_pb008020	0.966928	6.48674e-11	blue
Cs5g_pb020910	-0.853208	6.76732e-06	blue
Cs8g_pb002630	0.724525	0.000671822	blue
Cs3g_pb029830	0.832271	1.83422e-05	blue
Cs4g_pb021300	0.842257	1.16046e-05	blue
Cs1g_pb018540	0.853552	6.64918e-06	blue
Cs3g_pb020580	-0.80214	6.21528e-05	blue
Cs7g_pb017390	0.568567	0.0138128	blue
Cs8g_pb010090	0.895311	5.1995e-07	blue
Cs5g_pb005750	0.789892	9.64024e-05	blue
Cs2g_pb019200	0.802489	6.13541e-05	blue
Cs7g_pb015760	0.857353	5.45581e-06	blue
Cs5g_pb007180	0.799921	6.74455e-05	blue
Cs1g_pb005590	0.627357	0.00532056	blue
Cs1g_pb003980	0.912187	1.34577e-07	blue
Cs2g_pb007820	0.737565	0.000477027	blue
Cs2g_pb007410	0.782482	0.000124036	blue
Cs6g_pb003940	0.83357	1.73108e-05	blue
Cs2g_pb020800	-0.741354	0.000430266	blue
Cs5g_pb009290	0.775322	0.000156835	blue
Cs1g_pb014110	0.956385	5.74116e-10	blue
Cs5g_pb032360	0.772848	0.000169752	blue
Cs6g_pb000720	0.752315	0.000316076	blue
Cs1g_pb016350	0.966555	7.08666e-11	blue
Cs5g_pb023460	0.93486	1.32706e-08	blue
Cs8g_pb012860	0.211054	0.40053	blue
Cs6g_pb020140	0.938457	8.5218e-09	blue
Cs8g_pb014650	0.709393	0.000977161	blue
Cs1g_pb012180	0.869912	2.72032e-06	blue
Cs2g_pb009510	0.903719	2.73498e-07	blue
Cs8g_pb000580	0.858622	5.10082e-06	blue
Cs5g_pb023350	-0.665559	0.00257227	blue
Cs8g_pb013450	0.624929	0.00555471	blue
Cs5g_pb026540	0.706458	0.00104804	blue
Cs9g_pb000170	0.946994	2.65166e-09	blue
Cs4g_pb018530	0.767689	0.000199596	blue
Cs7g_pb009760	0.921609	5.59498e-08	blue
Cs4g_pb011090	0.958871	3.61775e-10	blue
Cs5g_pb018820	-0.696704	0.00131513	blue
Cs9g_pb008720	0.882933	1.22102e-06	blue
Cs7g_pb021560	0.81547	3.72103e-05	blue
Cs8g_pb019220	0.841834	1.18394e-05	blue
Cs9g_pb020140	0.909882	1.64343e-07	blue
Cs7g_pb026860	0.725556	0.000654328	blue
Cs3g_pb028880	0.814677	3.84066e-05	blue
Cs9g_pb020410	0.8442	1.05774e-05	blue
Cs5g_pb014140	0.8761	1.87978e-06	blue
Cs7g_pb018840	-0.748196	0.000355547	blue
Cs5g_pb008400	0.303979	0.22006	blue
CsUn_pb054090	0.914038	1.14166e-07	blue
Cs4g_pb011250	0.897592	4.39183e-07	blue
Cs2g_pb015100	0.638933	0.00431172	blue
Cs7g_pb005260	-0.935367	1.24877e-08	blue
Cs1g_pb020170	0.902704	2.96441e-07	blue
Cs8g_pb007980	0.625966	0.00545372	blue
Cs9g_pb006560	0.919566	6.82877e-08	blue
Cs4g_pb011370	0.781222	0.000129346	blue
Cs9g_pb005030	0.787262	0.000105543	blue
Cs2g_pb024560	0.895835	5.00356e-07	blue
Cs5g_pb032720	0.814344	3.89176e-05	blue
Cs9g_pb014670	0.858619	5.10158e-06	blue
Cs3g_pb017480	-0.454956	0.0578227	blue
Cs4g_pb004290	0.944776	3.65487e-09	blue
Cs7g_pb006030	0.955413	6.82684e-10	blue
Cs3g_pb021200	0.777422	0.000146533	blue
Cs3g_pb029180	0.876511	1.83297e-06	blue
CsUn_pb031600	0.610148	0.0071676	blue
Cs4g_pb018000	0.523777	0.0256815	blue
Cs8g_pb016200	0.411012	0.0901853	blue
Cs8g_pb010260	-0.822314	2.814e-05	blue
Cs8g_pb019810	0.952835	1.06151e-09	blue
Cs1g_pb020620	0.990273	3.9072e-15	blue
Cs5g_pb023010	0.912195	1.3448e-07	blue
Cs7g_pb011290	0.928436	2.75914e-08	blue
Cs5g_pb021540	-0.83783	1.42688e-05	blue
Cs5g_pb024160	0.479059	0.0442773	blue
Cs3g_pb027950	0.74477	0.000391464	blue
Cs5g_pb004240	-0.829356	2.08483e-05	blue
Cs1g_pb024310	0.858687	5.08305e-06	blue
Cs8g_pb021330	0.860384	4.64077e-06	blue
Cs5g_pb033730	0.699545	0.0012321	blue
Cs1g_pb011640	0.804295	5.73566e-05	blue
Cs4g_pb019690	0.828165	2.19538e-05	blue
CsUn_pb032940	0.689677	0.00154072	blue
CsUn_pb031440	0.688238	0.00159063	blue
Cs7g_pb004900	0.650645	0.00345571	blue
Cs4g_pb012720	0.915996	9.55478e-08	blue
Cs4g_pb003910	-0.635693	0.00457687	blue
Cs4g_pb003620	0.965788	8.47655e-11	blue
Cs5g_pb014410	0.963501	1.41214e-10	blue
CsUn_pb001820	0.902377	3.04188e-07	blue
Cs6g_pb006310	0.967083	6.25135e-11	blue
Cs7g_pb028100	0.869065	2.85725e-06	blue
Cs8g_pb006340	0.942941	4.72009e-09	blue
Cs6g_pb004100	0.76117	0.000243538	blue
Cs2g_pb002790	0.947833	2.3402e-09	blue
Cs5g_pb014060	0.758712	0.0002621	blue
Cs5g_pb025010	0.873537	2.1958e-06	blue
Cs9g_pb010110	0.540098	0.0206795	blue
Cs6g_pb005270	0.880488	1.42915e-06	blue
Cs5g_pb030920	0.922308	5.21973e-08	blue
Cs5g_pb003420	0.735231	0.000507902	blue
Cs5g_pb015290	0.700534	0.00120424	blue
Cs1g_pb018380	-0.703197	0.0011318	blue
Cs6g_pb016460	0.970726	2.4743e-11	blue
Cs8g_pb015690	0.922643	5.04816e-08	blue
Cs8g_pb005680	0.970563	2.58476e-11	blue
Cs1g_pb004370	0.851027	7.55999e-06	blue
Cs4g_pb024010	-0.867649	3.09965e-06	blue
Cs1g_pb007740	0.940612	6.45201e-09	blue
Cs3g_pb026720	-0.859275	4.92591e-06	blue
Cs3g_pb028790	0.903677	2.74411e-07	blue
Cs2g_pb023160	0.876489	1.83549e-06	blue
CsUn_pb002620	-0.794141	8.30569e-05	blue
Cs2g_pb003170	0.83181	1.87205e-05	blue
Cs1g_pb002540	0.956644	5.47761e-10	blue
Cs6g_pb003880	0.77171	0.000175988	blue
Cs8g_pb016800	0.96734	5.87501e-11	blue
Cs3g_pb001160	0.806112	5.356e-05	blue
Cs1g_pb007660	0.795626	7.87816e-05	blue
Cs3g_pb017230	0.844548	1.04017e-05	blue
Cs3g_pb016560	-0.800897	6.50706e-05	blue
Cs7g_pb016560	0.452353	0.0594531	blue
Cs3g_pb006730	-0.665186	0.00259184	blue
Cs4g_pb017380	-0.768195	0.000196484	blue
Cs4g_pb021740	0.477887	0.044874	blue
Cs7g_pb005610	0.745088	0.000388006	blue
Cs5g_pb009010	0.95838	3.97208e-10	blue
Cs4g_pb008390	0.972157	1.6642e-11	blue
Cs1g_pb025370	0.537261	0.021489	blue
CsUn_pb005780	0.76396	0.000223829	blue
Cs1g_pb016070	0.927751	2.97105e-08	blue
Cs7g_pb011220	0.759346	0.000257204	blue
Cs9g_pb004120	-0.478901	0.0443573	blue
Cs6g_pb007620	0.95134	1.35623e-09	blue
Cs9g_pb007590	0.702152	0.00115978	blue
Cs8g_pb020070	-0.851241	7.47894e-06	blue
Cs5g_pb033390	0.868393	2.97023e-06	blue
Cs9g_pb006210	-0.890333	7.4191e-07	blue
Cs2g_pb011340	0.785065	0.000113729	blue
Cs5g_pb012440	0.746273	0.000375352	blue
Cs5g_pb000930	0.980834	8.62209e-13	blue
Cs7g_pb016720	0.922596	5.07187e-08	blue
Cs1g_pb016180	0.828682	2.14679e-05	blue
Cs8g_pb000050	0.78895	9.95964e-05	blue
Cs4g_pb000430	0.835795	1.56594e-05	blue
Cs6g_pb015760	-0.865357	3.52936e-06	blue
Cs5g_pb009700	0.907363	2.03234e-07	blue
Cs3g_pb014410	-0.845278	1.00415e-05	blue
Cs5g_pb019660	0.936322	1.11186e-08	blue
Cs6g_pb006430	0.819347	3.18091e-05	blue
Cs5g_pb008230	0.911789	1.39354e-07	blue
Cs9g_pb018090	0.802969	6.02678e-05	blue
Cs4g_pb008960	0.751511	0.000323477	blue
Cs8g_pb008410	0.839865	1.29858e-05	blue
Cs5g_pb002380	0.862052	4.23844e-06	blue
Cs9g_pb005610	0.94597	3.08039e-09	blue
Cs2g_pb010530	-0.77724	0.000147405	blue
Cs1g_pb006510	0.907142	2.07007e-07	blue
Cs5g_pb006210	0.958764	3.69316e-10	blue
CsUn_pb033470	0.741704	0.000426151	blue
Cs8g_pb019450	0.860565	4.59561e-06	blue
Cs3g_pb000960	0.963917	1.29007e-10	blue
Cs9g_pb012600	0.751877	0.00032009	blue
Cs4g_pb020170	0.943069	4.63764e-09	blue
Cs3g_pb020000	0.942047	5.32985e-09	blue
Cs5g_pb013760	0.822566	2.78464e-05	blue
Cs6g_pb006400	0.942788	4.81953e-09	blue
Cs7g_pb007300	0.926183	3.50996e-08	blue
Cs4g_pb010120	0.948708	2.04984e-09	blue
Cs9g_pb001250	0.799516	6.84503e-05	blue
Cs1g_pb001600	0.911151	1.47329e-07	blue
Cs6g_pb012630	-0.803297	5.95375e-05	blue
Cs8g_pb016090	0.878671	1.60288e-06	blue
Cs9g_pb002830	-0.744393	0.000395601	blue
Cs6g_pb009240	0.755157	0.000291042	blue
Cs7g_pb007210	0.867704	3.08998e-06	blue
Cs8g_pb005120	-0.479455	0.0440768	blue
Cs2g_pb025970	0.979911	1.25219e-12	blue
Cs4g_pb023900	0.802471	6.13947e-05	blue
Cs5g_pb025980	0.432166	0.0732843	blue
Cs9g_pb018980	0.657605	0.00301679	blue
Cs8g_pb019860	-0.725726	0.000651488	blue
Cs7g_pb008900	0.908666	1.82231e-07	blue
Cs2g_pb004930	0.730241	0.000579547	blue
Cs1g_pb018000	0.906132	2.24991e-07	blue
Cs2g_pb000400	-0.508737	0.0310822	blue
Cs5g_pb028040	0.511459	0.0300447	blue
Cs6g_pb017620	0.860377	4.64243e-06	blue
Cs6g_pb011700	0.81409	3.93117e-05	blue
Cs4g_pb003990	0.962957	1.58684e-10	blue
Cs4g_pb006870	0.927313	3.11375e-08	blue
Cs2g_pb028420	0.905015	2.46425e-07	blue
Cs3g_pb006570	0.91887	7.29943e-08	blue
Cs5g_pb027150	0.832643	1.80412e-05	blue
Cs3g_pb017820	0.394336	0.105376	blue
Cs3g_pb028800	0.94351	4.36404e-09	blue
CsUn_pb039150	-0.908249	1.88735e-07	blue
Cs3g_pb017220	0.847083	9.19659e-06	blue
Cs2g_pb016000	0.330984	0.17972	blue
CsUn_pb005610	-0.858101	5.24411e-06	blue
Cs4g_pb014780	-0.846749	9.34816e-06	blue
Cs5g_pb027070	0.504	0.032953	blue
Cs2g_pb013510	0.715648	0.000839328	blue
Cs1g_pb000740	-0.837438	1.4528e-05	blue
Cs4g_pb019610	0.619674	0.00609029	blue
Cs5g_pb010200	-0.692596	0.00144339	blue
Cs4g_pb012870	0.950548	1.53916e-09	blue
Cs4g_pb019300	0.800001	6.72475e-05	blue
Cs9g_pb006220	0.773826	0.000164545	blue
Cs2g_pb025220	-0.744546	0.000393918	blue
Cs7g_pb020290	0.930482	2.20212e-08	blue
Cs9g_pb002120	0.709959	0.000963969	blue
Cs4g_pb018720	0.508439	0.0311973	blue
Cs6g_pb009680	0.667833	0.00245565	blue
Cs2g_pb026050	0.515704	0.0284806	blue
Cs4g_pb008030	0.662503	0.00273619	blue
Cs9g_pb019450	0.83003	2.02446e-05	blue
CsUn_pb033760	-0.889752	7.72475e-07	blue
Cs2g_pb012300	0.932448	1.76145e-08	blue
Cs7g_pb002470	-0.332106	0.178159	blue
Cs2g_pb020590	0.8052	5.54378e-05	blue
Cs9g_pb001740	0.641286	0.00412713	blue
Cs9g_pb004020	0.91074	1.52657e-07	blue
Cs6g_pb016280	0.897979	4.26625e-07	blue
Cs3g_pb023780	0.910641	1.53972e-07	blue
Cs1g_pb021060	0.864333	3.73711e-06	blue
Cs8g_pb000010	0.916828	8.84729e-08	blue
Cs8g_pb009340	0.962926	1.59747e-10	blue
Cs1g_pb008700	0.771739	0.00017583	blue
Cs5g_pb000570	0.690534	0.00151159	blue
Cs6g_pb016730	-0.886534	9.62245e-07	blue
Cs8g_pb016910	0.909105	1.75597e-07	blue
Cs2g_pb025710	0.911231	1.46303e-07	blue
Cs5g_pb013600	0.362164	0.139702	blue
Cs9g_pb003160	0.87317	2.2446e-06	blue
Cs8g_pb020000	0.855996	5.8588e-06	blue
Cs5g_pb002200	-0.855484	6.01716e-06	blue
Cs3g_pb008160	0.775941	0.000153736	blue
Cs7g_pb016780	0.807817	5.01934e-05	blue
Cs8g_pb021030	-0.563381	0.0149048	blue
Cs7g_pb011340	-0.83288	1.78519e-05	blue
Cs8g_pb020970	0.74086	0.00043613	blue
Cs1g_pb009790	0.591535	0.00971612	blue
Cs8g_pb001600	0.90151	3.25569e-07	blue
Cs1g_pb011630	0.848676	8.50247e-06	blue
Cs3g_pb020420	0.872442	2.34417e-06	blue
Cs6g_pb011120	0.540744	0.0204986	blue
Cs2g_pb003750	0.64608	0.00377103	blue
Cs3g_pb019720	0.905677	2.33516e-07	blue
Cs9g_pb018860	0.537192	0.021509	blue
Cs1g_pb023440	0.851157	7.51068e-06	blue
Cs7g_pb001660	0.775997	0.000153462	blue
Cs1g_pb017430	0.984312	1.75641e-13	blue
Cs6g_pb015080	0.924912	4.00746e-08	blue
Cs8g_pb010560	0.634134	0.0047091	blue
Cs4g_pb022660	0.951369	1.34992e-09	blue
Cs4g_pb012060	0.738582	0.000464076	blue
CsUn_pb004500	0.773031	0.000168766	blue
Cs3g_pb028740	0.71073	0.000946218	blue
Cs5g_pb024450	0.815739	3.68112e-05	blue
Cs4g_pb024740	0.693397	0.00141762	blue
Cs1g_pb004960	-0.674941	0.00211873	blue
CsUn_pb032820	0.96114	2.31441e-10	blue
Cs2g_pb020690	0.85075	7.66625e-06	blue
CsUn_pb000030	-0.628638	0.00520024	blue
Cs6g_pb002530	0.462453	0.0533152	blue
Cs9g_pb019240	0.928777	2.65844e-08	blue
Cs3g_pb025530	-0.796397	7.66335e-05	blue
Cs8g_pb000350	0.847873	8.84653e-06	blue
Cs2g_pb022620	0.910671	1.53574e-07	blue
Cs8g_pb000550	0.882825	1.22967e-06	blue
Cs9g_pb003500	0.756422	0.00028045	blue
Cs4g_pb019240	-0.887156	9.22734e-07	blue
Cs6g_pb017240	0.647956	0.00363872	blue
Cs5g_pb001910	0.971981	1.7494e-11	blue
Cs6g_pb002090	0.714139	0.000870984	blue
Cs5g_pb003270	0.641073	0.00414363	blue
Cs6g_pb006780	0.823895	2.63382e-05	blue
Cs1g_pb004630	0.709694	0.000970122	blue
Cs3g_pb021830	-0.614405	0.00666854	blue
Cs3g_pb018270	0.90148	3.26323e-07	blue
CsUn_pb034090	0.774503	0.000161015	blue
Cs7g_pb002390	0.961878	1.98989e-10	blue
Cs2g_pb027810	0.862039	4.24158e-06	blue
Cs4g_pb016450	-0.596141	0.00902652	blue
Cs3g_pb003040	0.91952	6.8592e-08	blue
Cs8g_pb008730	0.84373	1.08185e-05	blue
Cs5g_pb029760	0.84565	9.86231e-06	blue
Cs2g_pb007090	0.910121	1.61019e-07	blue
Cs1g_pb011590	0.771367	0.000177907	blue
Cs5g_pb012530	0.981181	7.45839e-13	blue
Cs5g_pb027450	0.986321	5.90542e-14	blue
Cs9g_pb000190	-0.685336	0.00169542	blue
Cs3g_pb016010	0.884932	1.07084e-06	blue
Cs1g_pb016820	-0.65307	0.00329723	blue
Cs7g_pb000490	0.960343	2.71544e-10	blue
Cs6g_pb012860	0.96233	1.81132e-10	blue
Cs3g_pb018300	0.828655	2.14931e-05	blue
Cs4g_pb018030	0.717461	0.000802552	blue
Cs3g_pb002220	0.33054	0.180339	blue
Cs3g_pb023320	-0.869626	2.76595e-06	blue
Cs7g_pb003890	-0.661025	0.00281852	blue
Cs7g_pb009170	0.852272	7.09833e-06	blue
Cs3g_pb010590	0.308801	0.212461	blue
Cs2g_pb007810	0.925202	3.88894e-08	blue
Cs4g_pb006220	0.796918	7.52131e-05	blue
Cs5g_pb010290	0.911166	1.47134e-07	blue
Cs7g_pb026790	0.953496	9.50236e-10	blue
Cs5g_pb033720	0.65796	0.00299566	blue
Cs8g_pb021320	0.956729	5.39402e-10	blue
Cs1g_pb008800	-0.742583	0.000415949	blue
Cs1g_pb001280	0.753603	0.000304515	blue
Cs8g_pb004400	0.640168	0.00421406	blue
Cs8g_pb019030	0.847358	9.0735e-06	blue
Cs3g_pb020700	0.751776	0.000321014	blue
Cs8g_pb012630	0.859208	4.94364e-06	blue
Cs5g_pb031320	0.68098	0.00186336	blue
Cs4g_pb006500	0.885291	1.04561e-06	blue
Cs6g_pb011650	0.873479	2.20352e-06	blue
Cs6g_pb013300	0.92421	4.30739e-08	blue
Cs4g_pb002790	0.816029	3.63856e-05	blue
Cs6g_pb002710	0.83673	1.50065e-05	blue
Cs1g_pb010520	-0.762046	0.000237198	blue
Cs1g_pb000520	0.767891	0.000198352	blue
Cs4g_pb019090	0.659232	0.00292105	blue
Cs2g_pb012130	-0.503215	0.0332715	blue
Cs9g_pb018700	0.957685	4.52472e-10	blue
Cs6g_pb012240	0.683057	0.00178164	blue
Cs9g_pb001640	0.947555	2.43973e-09	blue
Cs7g_pb007100	-0.825463	2.4648e-05	blue
Cs3g_pb027600	0.788324	0.000101767	blue
Cs1g_pb007420	-0.714603	0.000861151	blue
CsUn_pb020920	0.907889	1.94519e-07	blue
Cs5g_pb030850	0.462073	0.0535373	blue
Cs2g_pb022120	0.720585	0.000742338	blue
Cs9g_pb020510	0.959539	3.18072e-10	blue
Cs6g_pb002900	0.74529	0.000385824	blue
Cs6g_pb001300	0.871234	2.51771e-06	blue
Cs9g_pb000290	0.8901	7.54044e-07	blue
Cs8g_pb020610	0.658887	0.00294118	blue
Cs3g_pb016690	-0.752316	0.000316066	blue
Cs3g_pb023160	-0.722429	0.000708599	blue
Cs3g_pb021320	0.893959	5.73637e-07	blue
Cs9g_pb008190	0.539449	0.0208625	blue
Cs1g_pb016860	0.924854	4.0314e-08	blue
Cs7g_pb001370	0.48288	0.0423733	blue
CsUn_pb021800	0.712067	0.00091608	blue
Cs5g_pb009900	0.87289	2.28254e-06	blue
Cs1g_pb007800	0.514313	0.0289861	blue
Cs9g_pb002840	0.705392	0.00107483	blue
CsUn_pb052060	0.779816	0.000135495	blue
CsUn_pb036250	-0.675286	0.00210341	blue
Cs6g_pb017080	-0.843837	1.0763e-05	blue
Cs9g_pb015300	-0.772823	0.00016989	blue
Cs1g_pb025550	0.824033	2.61859e-05	blue
Cs6g_pb004020	0.650011	0.0034982	blue
Cs5g_pb033040	0.93053	2.19035e-08	blue
Cs6g_pb006300	0.905799	2.31205e-07	blue
Cs8g_pb011070	-0.164328	0.514668	blue
Cs8g_pb012130	0.948977	1.9669e-09	blue
Cs2g_pb010770	0.974201	9.10278e-12	blue
Cs3g_pb023350	0.563574	0.0148629	blue
Cs1g_pb011300	0.60145	0.00828097	blue
Cs9g_pb000320	-0.877009	1.77757e-06	blue
Cs5g_pb030050	0.923254	4.74718e-08	blue
Cs2g_pb011870	0.710219	0.000957954	blue
Cs2g_pb001810	-0.55805	0.0160974	blue
Cs9g_pb018950	0.930875	2.10715e-08	blue
Cs2g_pb008020	0.67174	0.00226538	blue
Cs2g_pb027160	0.780174	0.000133907	blue
Cs1g_pb000400	0.868387	2.97124e-06	blue
Cs9g_pb000810	0.933701	1.52255e-08	blue
Cs5g_pb021290	0.910265	1.59044e-07	blue
Cs4g_pb007750	-0.669418	0.00237691	blue
Cs4g_pb025080	0.655329	0.00315497	blue
Cs4g_pb014310	0.66374	0.00266882	blue
Cs7g_pb002480	0.821275	2.93814e-05	blue
Cs5g_pb023870	0.819613	3.14633e-05	blue
Cs7g_pb003320	0.880928	1.38961e-06	blue
Cs5g_pb008890	-0.654065	0.00323392	blue
Cs7g_pb020840	-0.875453	1.95568e-06	blue
Cs5g_pb030290	0.823984	2.62391e-05	blue
Cs1g_pb000050	0.853311	6.73191e-06	blue
Cs8g_pb014910	0.677239	0.00201834	blue
Cs1g_pb006740	0.928102	2.8607e-08	blue
Cs5g_pb011280	0.782144	0.000125444	blue
Cs5g_pb005760	0.900198	3.60385e-07	blue
Cs1g_pb010470	0.492835	0.0377067	blue
Cs3g_pb002680	0.778635	0.000140852	blue
Cs4g_pb023530	0.890124	7.52775e-07	blue
Cs2g_pb013570	0.870599	2.61331e-06	blue
Cs3g_pb010100	-0.89902	3.94355e-07	blue
Cs5g_pb004610	0.616952	0.00638368	blue
CsUn_pb031970	0.773838	0.00016448	blue
Cs7g_pb026120	0.584189	0.0109029	blue
Cs8g_pb002810	-0.588345	0.0102179	blue
CsUn_pb002900	0.917575	8.25121e-08	blue
Cs4g_pb007520	0.763348	0.000228034	blue
Cs2g_pb023180	0.930587	2.17637e-08	blue
Cs8g_pb003360	0.925106	3.92783e-08	blue
Cs1g_pb011730	0.765784	0.000211686	blue
CsUn_pb032720	0.772337	0.000172527	blue
Cs5g_pb029900	0.561197	0.0153846	blue
Cs6g_pb003320	0.961173	2.29875e-10	blue
Cs3g_pb023370	0.86101	4.48595e-06	blue
Cs4g_pb014150	0.932833	1.68476e-08	blue
Cs2g_pb006800	0.890254	7.45969e-07	blue
Cs5g_pb030080	0.906476	2.1871e-07	blue
Cs7g_pb016620	-0.826055	2.40347e-05	blue
Cs3g_pb021370	0.600105	0.00846504	blue
Cs6g_pb014090	0.986691	4.74743e-14	blue
Cs2g_pb006070	0.903504	2.78211e-07	blue
Cs5g_pb021970	0.948375	2.15635e-09	blue
Cs9g_pb018660	0.905805	2.31088e-07	blue
CsUn_pb005820	0.788462	0.000101286	blue
Cs5g_pb004990	-0.931141	2.04484e-08	blue
Cs5g_pb011300	0.796315	7.68606e-05	blue
Cs8g_pb009460	0.940346	6.68112e-09	blue
Cs2g_pb009870	-0.754403	0.000297516	blue
Cs7g_pb015620	0.734357	0.000519881	blue
Cs2g_pb019840	-0.706403	0.00104942	blue
Cs5g_pb022340	0.873982	2.13793e-06	blue
Cs7g_pb017930	0.893107	6.09884e-07	blue
Cs5g_pb011540	0.871112	2.53593e-06	blue
Cs3g_pb022980	0.845178	1.00902e-05	blue
Cs8g_pb009780	0.956729	5.39407e-10	blue
Cs7g_pb003560	0.959162	3.42121e-10	blue
Cs2g_pb011580	0.859573	4.84775e-06	blue
Cs7g_pb020360	0.553577	0.0171556	blue
Cs6g_pb012770	0.922101	5.32855e-08	blue
Cs3g_pb023490	-0.931948	1.8655e-08	blue
Cs2g_pb004370	0.924147	4.33521e-08	blue
Cs1g_pb003780	0.926547	3.37786e-08	blue
Cs8g_pb015520	0.898983	3.95455e-07	blue
Cs3g_pb028180	0.672553	0.00222738	blue
CsUn_pb050130	-0.791222	9.20452e-05	blue
Cs2g_pb007180	0.908805	1.80108e-07	blue
Cs6g_pb012390	-0.866662	3.27876e-06	blue
CsUn_pb003730	0.958081	4.20249e-10	blue
Cs6g_pb006560	0.831772	1.87515e-05	blue
Cs3g_pb019820	0.914547	1.09048e-07	blue
Cs7g_pb012190	0.885157	1.05497e-06	blue
CsUn_pb031210	0.926629	3.34854e-08	blue
Cs2g_pb014810	-0.753481	0.000305595	blue
Cs5g_pb028370	0.925191	3.89317e-08	blue
Cs5g_pb031330	0.914924	1.05384e-07	blue
Cs6g_pb009250	0.501228	0.0340877	blue
Cs8g_pb015640	0.958219	4.0944e-10	blue
Cs4g_pb008460	0.768918	0.000192111	blue
CsUn_pb032670	0.700246	0.0012123	blue
Cs5g_pb013530	-0.550213	0.017987	blue
Cs7g_pb024940	0.926315	3.46177e-08	blue
Cs2g_pb022500	0.378268	0.121668	blue
Cs5g_pb015420	0.808576	4.8754e-05	blue
Cs2g_pb019110	0.742967	0.000411564	blue
Cs8g_pb014710	0.877404	1.73464e-06	blue
Cs3g_pb018490	0.689255	0.00155521	blue
Cs5g_pb011050	-0.792052	8.94077e-05	blue
Cs8g_pb016360	0.569294	0.0136648	blue
Cs8g_pb004210	0.70368	0.00111906	blue
Cs5g_pb009540	-0.71597	0.000832684	blue
Cs7g_pb020380	-0.878804	1.58965e-06	blue
Cs7g_pb009210	0.9598	3.02254e-10	blue
Cs1g_pb022210	-0.367089	0.134001	blue
Cs2g_pb004460	0.955519	6.70063e-10	blue
Cs2g_pb024730	0.538709	0.0210727	blue
Cs4g_pb010320	0.842279	1.15923e-05	blue
Cs6g_pb009630	0.837002	1.48212e-05	blue
Cs4g_pb026180	-0.815551	3.70904e-05	blue
Cs8g_pb005710	0.869871	2.72684e-06	blue
Cs7g_pb023780	0.917614	8.22075e-08	blue
Cs7g_pb008330	0.919757	6.70448e-08	blue
Cs7g_pb022110	0.821523	2.90811e-05	blue
Cs3g_pb003920	0.470385	0.0488395	blue
Cs1g_pb012040	0.818617	3.27705e-05	blue
Cs1g_pb014670	0.791851	9.00409e-05	blue
Cs5g_pb008000	0.745819	0.000380156	blue
Cs2g_pb012960	0.785993	0.000110207	blue
Cs1g_pb018770	0.762234	0.000235858	blue
Cs6g_pb020390	0.873687	2.1761e-06	blue
Cs7g_pb017780	0.861211	4.43738e-06	blue
CsUn_pb005570	0.941317	5.87733e-09	blue
Cs9g_pb020300	0.751665	0.000322045	blue
CsUn_pb001000	0.669935	0.0023517	blue
Cs2g_pb012920	0.902966	2.90377e-07	blue
Cs4g_pb020540	0.861719	4.31634e-06	blue
Cs3g_pb023030	0.870231	2.67026e-06	blue
Cs6g_pb019750	0.811441	4.3632e-05	blue
Cs3g_pb001830	-0.554634	0.0169006	blue
Cs6g_pb013610	0.746432	0.000373682	blue
Cs1g_pb020210	0.608187	0.00740738	blue
Cs6g_pb019850	0.968758	4.13722e-11	blue
Cs2g_pb004990	0.922694	5.02234e-08	blue
Cs6g_pb005060	0.832584	1.80888e-05	blue
Cs4g_pb003470	0.667301	0.00248253	blue
Cs5g_pb002910	0.584277	0.0108879	blue
Cs2g_pb021020	0.909794	1.6559e-07	blue
Cs4g_pb007320	0.880483	1.42961e-06	blue
Cs3g_pb014050	0.93404	1.46299e-08	blue
CsUn_pb032340	-0.866062	3.39202e-06	blue
Cs5g_pb018110	0.84393	1.07151e-05	blue
Cs3g_pb015150	0.554967	0.016821	blue
Cs5g_pb013720	0.876885	1.79122e-06	blue
Cs3g_pb027200	-0.534138	0.0224085	blue
Cs4g_pb005780	0.965472	9.11387e-11	blue
Cs4g_pb006120	0.796554	7.62022e-05	blue
Cs4g_pb015140	0.689314	0.00155319	blue
Cs9g_pb017760	0.958391	3.96421e-10	blue
Cs1g_pb001860	0.794464	8.21117e-05	blue
CsUn_pb045130	-0.634911	0.00464279	blue
Cs4g_pb021950	0.63403	0.00471804	blue
Cs6g_pb018800	0.818763	3.25769e-05	blue
Cs7g_pb022190	0.96435	1.17295e-10	blue
Cs3g_pb028300	0.760255	0.000250316	blue
Cs8g_pb014420	-0.790819	9.33471e-05	blue
Cs1g_pb022200	0.746985	0.000367912	blue
Cs2g_pb005600	-0.944463	3.82042e-09	blue
Cs1g_pb021300	-0.509557	0.0307665	blue
Cs3g_pb011700	0.942048	5.32882e-09	blue
Cs1g_pb023810	0.726164	0.000644188	blue
Cs4g_pb012490	0.844733	1.03093e-05	blue
Cs4g_pb010060	-0.849548	8.14163e-06	blue
Cs1g_pb014210	-0.514977	0.028744	blue
Cs3g_pb019560	0.665944	0.00255222	blue
Cs4g_pb009870	0.591466	0.00972667	blue
Cs8g_pb016950	-0.805431	5.49572e-05	blue
Cs4g_pb020720	0.931404	1.98478e-08	blue
Cs4g_pb010820	0.785469	0.000112184	blue
Cs5g_pb026000	0.773059	0.000168618	blue
Cs5g_pb006960	0.962516	1.74213e-10	blue
Cs3g_pb008430	0.636841	0.00448143	blue
Cs9g_pb012580	-0.849223	8.27451e-06	blue
Cs6g_pb002650	-0.834234	1.68033e-05	blue
Cs4g_pb002500	0.824738	2.54179e-05	blue
Cs2g_pb023200	0.469564	0.0492892	blue
Cs6g_pb001450	0.616768	0.00640397	blue
Cs9g_pb007680	0.56197	0.0152134	blue
Cs4g_pb009320	0.341593	0.165329	blue
Cs5g_pb013240	0.922993	4.87361e-08	blue
Cs5g_pb001400	0.454246	0.0582645	blue
CsUn_pb010020	0.779063	0.000138887	blue
Cs2g_pb004840	0.764225	0.000222027	blue
Cs5g_pb010300	0.620375	0.00601652	blue
Cs5g_pb010830	0.745755	0.000380841	blue
Cs1g_pb021460	0.711489	0.000929024	blue
Cs8g_pb016540	-0.742085	0.000421705	blue
Cs3g_pb005570	-0.479184	0.044214	blue
Cs5g_pb031370	-0.452918	0.0590961	blue
Cs8g_pb013260	0.602933	0.00808197	blue
Cs2g_pb015020	0.904478	2.57334e-07	blue
Cs5g_pb027640	0.60185	0.00822695	blue
Cs5g_pb023140	-0.788186	0.000102252	blue
CsUn_pb000890	0.891448	6.8614e-07	blue
Cs5g_pb031690	-0.883616	1.16776e-06	blue
Cs2g_pb007100	-0.834131	1.68809e-05	blue
Cs4g_pb004740	0.975115	6.83989e-12	blue
Cs9g_pb011390	-0.742373	0.000418367	blue
Cs3g_pb000390	0.931033	2.06975e-08	blue
Cs3g_pb023300	0.672542	0.00222785	blue
Cs5g_pb033440	0.849182	8.29171e-06	blue
Cs3g_pb017920	-0.865612	3.47901e-06	blue
Cs8g_pb005810	0.97713	3.5029e-12	blue
Cs5g_pb007600	0.922085	5.33704e-08	blue
Cs3g_pb006390	0.782394	0.000124404	blue
Cs1g_pb003880	0.912444	1.3157e-07	blue
CsUn_pb000520	0.907228	2.05539e-07	blue
CsUn_pb051370	0.704853	0.0010886	blue
Cs8g_pb010030	0.909762	1.6604e-07	blue
Cs5g_pb010170	0.895364	5.17941e-07	blue
Cs5g_pb030860	0.800962	6.49162e-05	blue
Cs7g_pb017820	-0.586662	0.0104911	blue
Cs4g_pb023110	0.965976	8.11482e-11	blue
Cs2g_pb003190	0.963141	1.52593e-10	blue
Cs5g_pb018230	0.947249	2.55351e-09	blue
Cs4g_pb012020	0.714198	0.000869725	blue
Cs5g_pb001180	0.96368	1.35856e-10	blue
Cs7g_pb009880	-0.940443	6.59706e-09	blue
Cs4g_pb016840	0.922999	4.87056e-08	blue
Cs3g_pb001700	0.845184	1.00875e-05	blue
Cs4g_pb025100	0.957786	4.44032e-10	blue
CsUn_pb002000	0.585999	0.0106002	blue
Cs7g_pb010800	-0.765999	0.000210287	blue
Cs5g_pb025530	0.822698	2.7693e-05	blue
Cs3g_pb015220	-0.727271	0.000626064	blue
Cs6g_pb019940	0.654456	0.00320934	blue
Cs3g_pb000400	0.85229	7.09194e-06	blue
Cs4g_pb010280	0.806568	5.26407e-05	blue
Cs8g_pb002640	0.816976	3.50253e-05	blue
Cs9g_pb005490	0.962212	1.85666e-10	blue
Cs9g_pb011960	0.497524	0.0356503	blue
Cs5g_pb030470	0.911868	1.38392e-07	blue
Cs9g_pb010260	-0.490354	0.038831	blue
Cs4g_pb023000	0.715246	0.000847658	blue
Cs1g_pb018960	0.849534	8.14738e-06	blue
Cs9g_pb014110	0.943809	4.18669e-09	blue
Cs5g_pb007470	-0.852835	6.89776e-06	blue
Cs1g_pb005930	0.851626	7.33482e-06	blue
Cs9g_pb008360	0.84017	1.28021e-05	blue
Cs2g_pb000650	0.782436	0.000124226	blue
Cs6g_pb001380	0.63258	0.00484391	blue
Cs5g_pb024380	0.972395	1.55493e-11	blue
Cs1g_pb005080	0.96204	1.92427e-10	blue
Cs5g_pb000310	0.925142	3.91288e-08	blue
Cs2g_pb023710	0.389618	0.109988	blue
Cs8g_pb001430	0.708664	0.000994394	blue
CsUn_pb000310	0.771288	0.000178349	blue
Cs9g_pb004260	0.798532	7.09484e-05	blue
Cs8g_pb017530	-0.644387	0.00389384	blue
Cs6g_pb019430	0.751296	0.000325477	blue
Cs8g_pb010200	0.675167	0.00210868	blue
Cs4g_pb024550	0.931288	2.01096e-08	blue
Cs8g_pb015620	0.965204	9.68858e-11	blue
Cs4g_pb010480	0.441555	0.0665837	blue
CsUn_pb033350	0.802806	6.06351e-05	blue
Cs5g_pb005920	-0.831472	1.90021e-05	blue
Cs7g_pb004210	0.730241	0.000579548	blue
Cs3g_pb013390	0.891848	6.67053e-07	blue
Cs2g_pb017160	0.599283	0.00857911	blue
Cs1g_pb024850	-0.918244	7.74746e-08	blue
Cs4g_pb006330	-0.822191	2.82849e-05	blue
Cs2g_pb003110	0.940983	6.14385e-09	blue
Cs8g_pb002660	-0.740583	0.000439459	blue
Cs5g_pb005540	0.945635	3.23317e-09	blue
Cs2g_pb003530	0.907967	1.9325e-07	blue
Cs3g_pb018110	0.837806	1.42847e-05	blue
Cs1g_pb023970	-0.765952	0.000210592	blue
Cs2g_pb025820	0.727554	0.000621508	blue
Cs9g_pb006180	0.860611	4.58408e-06	blue
Cs1g_pb022600	0.921582	5.60988e-08	blue
Cs5g_pb000660	-0.813552	4.01593e-05	blue
Cs7g_pb001790	0.634023	0.00471861	blue
Cs9g_pb002330	0.881836	1.31093e-06	blue
Cs3g_pb023730	0.640719	0.00417101	blue
Cs2g_pb004340	0.91225	1.33835e-07	blue
Cs7g_pb002110	0.569821	0.0135586	blue
Cs3g_pb015480	0.704481	0.00109817	blue
Cs2g_pb028730	0.845152	1.01032e-05	blue
Cs2g_pb005460	-0.491836	0.0381564	blue
Cs9g_pb014220	0.869607	2.76901e-06	blue
Cs1g_pb012960	0.651487	0.00340002	blue
Cs4g_pb023510	0.552566	0.0174022	blue
Cs9g_pb005110	0.519876	0.027006	blue
Cs5g_pb000180	0.959773	3.03878e-10	blue
Cs4g_pb021160	-0.748372	0.000353785	blue
Cs8g_pb011820	0.933983	1.4728e-08	blue
CsUn_pb034050	0.652775	0.00331616	blue
Cs4g_pb024130	0.89507	5.29223e-07	blue
Cs2g_pb025990	0.879902	1.4833e-06	blue
Cs2g_pb029470	0.804221	5.75151e-05	blue
[truncated: 9,347 more rows]

## Sheet: Table S5
Table S5. KEGG enrichment of genes in the blue and turquoise modules.
Term names	Module_Colors	Gene Hits In Selected Set	All Genes In Selected Set	Gene Hits In Background	All Genes In Background	p-value	enrich Factor	Gene List In Selected Sets	corrected p-value(BH method)
Glycolysis / Gluconeogenesis	Blue	39	2152	142	9007	0.181356	1.14951	[Cs8g_pb017990, Cs7g_pb021760, Cs2g_pb010770, Cs3g_pb024090, Cs7g_pb004940, Cs1g_pb019210, Cs7g_pb011160, Cs9g_pb000640, Cs6g_pb019430, Cs5g_pb012200, Cs6g_pb015570, Cs1g_pb015170, Cs4g_pb021990, Cs5g_pb013610, Cs9g_pb003760, Cs6g_pb015730, Cs2g_pb023580, Cs7g_pb002460, Cs4g_pb011780, CsUn_pb045050, Cs7g_pb022150, CsUn_pb053510, Cs1g_pb015320, Cs1g_pb016930, Cs5g_pb003580, Cs9g_pb020020, Cs7g_pb0…	0.80099
Citrate cycle (TCA cycle)	Blue	29	2152	62	9007	6.61e-05	1.95769	[Cs7g_pb019560, Cs7g_pb021760, Cs9g_pb010190, Cs5g_pb032830, Cs3g_pb024090, Cs7g_pb004940, Cs1g_pb019210, Cs9g_pb000640, Cs7g_pb010030, Cs1g_pb024820, Cs4g_pb011780, Cs1g_pb025150, Cs7g_pb021480, Cs4g_pb008940, Cs4g_pb012720, Cs1g_pb016930, CsUn_pb031360, Cs2g_pb020840, Cs2g_pb007850, Cs9g_pb001520, Cs2g_pb017130, Cs5g_pb024060, Cs1g_pb019100, Cs2g_pb019110, Cs8g_pb000580, Cs2g_pb025970, Cs7g_pb0…	0.00155779
Pentose phosphate pathway	Blue	12	2152	60	9007	0.803585	0.837082	[Cs2g_pb010770, CsUn_pb053510, Cs1g_pb015320, Cs7g_pb008540, Cs5g_pb000180, Cs7g_pb010680, Cs1g_pb000400, Cs3g_pb016050, Cs2g_pb021840, Cs6g_pb015570, Cs4g_pb021990, Cs9g_pb018460]	1.29061
Pentose and glucuronate interconversions	Blue	8	2152	114	9007	1	0.293713	[Cs4g_pb001990, Cs3g_pb026200, Cs2g_pb021840, Cs7g_pb013990, Cs3g_pb020610, Cs4g_pb005800, Cs6g_pb010750, Cs5g_pb009700]	1.01435
Fructose and mannose metabolism	Blue	11	2152	64	9007	0.925156	0.719367	[Cs8g_pb017990, Cs6g_pb016080, Cs6g_pb009140, CsUn_pb053510, Cs1g_pb015320, Cs4g_pb001990, Cs8g_pb016110, Cs3g_pb003740, Cs4g_pb011350, Cs6g_pb015570, Cs1g_pb015170]	1.25726
Galactose metabolism	Blue	19	2152	58	9007	0.0790465	1.37108	[Cs2g_pb010770, Cs1g_pb015320, Cs2g_pb014000, Cs2g_pb012780, Cs6g_pb019430, Cs3g_pb020610, Cs5g_pb012200, Cs1g_pb015170, Cs6g_pb010750, Cs5g_pb007060, Cs5g_pb010380, Cs5g_pb014140, Cs2g_pb026110, Cs5g_pb030480, Cs4g_pb010660, Cs4g_pb010440, Cs9g_pb018460, CsUn_pb045050, Cs7g_pb002170]	0.507814
Ascorbate and aldarate metabolism	Blue	12	2152	54	9007	0.664817	0.930091	[Cs4g_pb008720, Cs5g_pb013210, CsUn_pb007030, Cs3g_pb021060, Cs3g_pb021070, Cs6g_pb011510, Cs3g_pb020610, Cs4g_pb022770, Cs7g_pb002460, Cs2g_pb025810, Cs1g_pb016350, Cs3g_pb022980]	1.3423
Fatty acid biosynthesis	Blue	18	2152	72	9007	0.457721	1.04635	[Cs6g_pb002530, Cs8g_pb010390, Cs4g_pb003620, Cs3g_pb025140, Cs2g_pb007540, Cs5g_pb025990, Cs1g_pb016040, Cs1g_pb016030, Cs1g_pb014590, Cs3g_pb022300, Cs5g_pb014000, Cs9g_pb005500, Cs3g_pb021270, Cs2g_pb020120, Cs4g_pb010560, Cs4g_pb005910, Cs4g_pb010570, Cs7g_pb023780]	1.12833
Fatty acid elongation	Blue	4	2152	29	9007	0.940856	0.577298	[Cs5g_pb001450, Cs8g_pb008610, Cs3g_pb026860, Cs7g_pb006080]	1.23124
Fatty acid degradation	Blue	20	2152	71	9007	0.235628	1.17899	[Cs8g_pb010390, Cs2g_pb016110, Cs7g_pb011160, Cs7g_pb011150, Cs6g_pb017620, Cs1g_pb016350, Cs4g_pb018860, Cs5g_pb014000, Cs9g_pb002330, Cs2g_pb000850, Cs9g_pb005500, Cs9g_pb002500, Cs3g_pb021270, Cs3g_pb021060, Cs4g_pb010560, Cs9g_pb011960, Cs7g_pb002460, Cs4g_pb010570, Cs1g_pb003780, Cs5g_pb032380]	0.90824
Cutin, suberine and wax biosynthesis	Blue	5	2152	27	9007	0.80859	0.775076	[Cs2g_pb020040, Cs2g_pb010540, Cs6g_pb013830, Cs6g_pb014490, Cs6g_pb014450]	1.27926
Steroid biosynthesis	Blue	5	2152	34	9007	0.935014	0.615501	[Cs4g_pb003780, Cs8g_pb011210, Cs7g_pb010580, Cs8g_pb013870, Cs1g_pb007230]	1.23889
Ubiquinone and other terpenoid-quinone biosynthesis	Blue	11	2152	72	9007	0.973514	0.639437	[Cs8g_pb020860, CsUn_pb014530, CsUn_pb014540, Cs4g_pb002850, CsUn_pb010160, Cs1g_pb005240, CsUn_pb034100, CsUn_pb001100, CsUn_pb014520, Cs7g_pb011290, Cs3g_pb002990]	1.15947
Oxidative phosphorylation	Blue	40	2152	240	9007	0.997719	0.697568	[Cs2g_pb011540, Cs4g_pb001480, Cs1g_pb007170, Cs6g_pb002530, Cs4g_pb002750, Cs1g_pb011850, Cs1g_pb023810, Cs2g_pb022930, Cs4g_pb025210, Cs4g_pb023530, Cs8g_pb005840, Cs4g_pb021050, Cs2g_pb014190, Cs8g_pb008730, Cs1g_pb019040, Cs6g_pb015910, Cs7g_pb011100, Cs1g_pb005940, Cs2g_pb023180, Cs7g_pb001230, Cs5g_pb021290, Cs5g_pb032500, Cs6g_pb019340, Cs5g_pb028880, Cs3g_pb025670, Cs7g_pb020720, Cs8g_pb0…	1.07369
Photosynthesis proteins	Blue	7	2152	87	9007	0.999972	0.336757	[Cs2g_pb002420, Cs8g_pb015170, Cs1g_pb024290, Cs7g_pb017930, Cs3g_pb003420, Cs4g_pb006060, Cs3g_pb003410]	1.04948
Photosynthesis	Blue	6	2152	69	9007	0.999718	0.363949	[Cs2g_pb002420, Cs8g_pb015170, Cs1g_pb024290, Cs7g_pb017930, Cs3g_pb003420, Cs3g_pb003410]	1.05443
Photosynthesis - antenna proteins	Blue	1	2152	17	9007	0.990402	0.246201	[Cs4g_pb006060]	1.09357
Cytochrome P450	Blue	16	2152	105	9007	0.989368	0.637777	[Cs5g_pb031400, Cs7g_pb024530, Cs7g_pb016630, Cs5g_pb028040, Cs1g_pb016440, Cs1g_pb017310, Cs2g_pb014390, Cs4g_pb025580, Cs6g_pb011120, Cs1g_pb002420, Cs1g_pb007800, Cs7g_pb008100, Cs1g_pb002720, Cs7g_pb016620, Cs8g_pb011210, Cs3g_pb016540]	1.09815
Arginine biosynthesis	Blue	11	2152	35	9007	0.195156	1.31541	[Cs5g_pb000140, Cs2g_pb023840, Cs3g_pb015690, Cs7g_pb010260, Cs3g_pb023570, Cs4g_pb024150, Cs6g_pb009320, Cs7g_pb018450, Cs5g_pb009180, Cs8g_pb000300, Cs9g_pb020230]	0.827464
Purine metabolism	Blue	27	2152	100	9007	0.26528	1.13006	[Cs7g_pb017480, Cs2g_pb013500, Cs2g_pb010770, CsUn_pb047100, Cs8g_pb012680, Cs3g_pb024790, Cs8g_pb006950, Cs7g_pb011560, Cs9g_pb016170, Cs7g_pb026870, Cs9g_pb014210, Cs1g_pb016510, Cs6g_pb004820, Cs3g_pb023190, Cs7g_pb020840, CsUn_pb031440, Cs1g_pb018670, Cs2g_pb004980, CsUn_pb003710, Cs3g_pb019160, Cs4g_pb016600, Cs5g_pb018430, Cs2g_pb020340, Cs9g_pb018460, Cs9g_pb016360, Cs1g_pb003350, Cs9g_pb0…	0.907086
Caffeine metabolism	Blue	1	2152	2	9007	0.420785	2.0927	[CsUn_pb003710]	1.23898
Pyrimidine metabolism	Blue	23	2152	78	9007	0.151516	1.23416	[Cs7g_pb017480, Cs5g_pb003630, Cs1g_pb022910, CsUn_pb053560, Cs1g_pb011200, Cs8g_pb019540, CsUn_pb053090, CsUn_pb046910, Cs6g_pb011650, Cs3g_pb003760, Cs7g_pb011560, Cs4g_pb016630, Cs3g_pb019160, Cs1g_pb000430, Cs2g_pb021880, Cs4g_pb016600, Cs2g_pb021560, Cs2g_pb020340, Cs9g_pb019440, Cs2g_pb026670, Cs1g_pb008460, Cs1g_pb003350, Cs2g_pb029350]	0.713809
Alanine, aspartate and glutamate metabolism	Blue	19	2152	54	9007	0.0406006	1.47264	[Cs7g_pb020840, Cs6g_pb015080, Cs8g_pb019540, Cs7g_pb010260, Cs3g_pb023570, Cs9g_pb020490, Cs4g_pb024150, Cs8g_pb006950, CsUn_pb046910, Cs6g_pb016650, Cs5g_pb009180, Cs3g_pb017680, Cs2g_pb023840, Cs2g_pb025650, Cs9g_pb016170, Cs7g_pb026870, Cs6g_pb009320, Cs1g_pb003030, Cs5g_pb003940]	0.286911
Aflatoxin biosynthesis	Blue	1	2152	1	9007	0.238925	4.18541	[Cs3g_pb022300]	0.888634
Glycine, serine and threonine metabolism	Blue	19	2152	85	9007	0.67163	0.935562	[Cs5g_pb024480, Cs5g_pb000660, Cs1g_pb016850, Cs4g_pb026190, Cs1g_pb009190, Cs9g_pb000640, Cs9g_pb001520, Cs1g_pb014470, Cs1g_pb013040, Cs8g_pb003320, Cs5g_pb006290, Cs1g_pb016350, Cs6g_pb016650, Cs6g_pb015730, Cs7g_pb005350, Cs2g_pb027200, Cs1g_pb000200, Cs1g_pb003030, Cs5g_pb006810]	1.34326
Cysteine and methionine metabolism	Blue	34	2152	138	9007	0.451036	1.03119	[Cs3g_pb028150, Cs4g_pb001260, Cs9g_pb010190, Cs3g_pb029260, Cs5g_pb020590, Cs5g_pb001690, Cs1g_pb009190, Cs3g_pb026770, Cs8g_pb003320, Cs1g_pb018960, Cs7g_pb009530, CsUn_pb014530, Cs2g_pb023840, Cs9g_pb020070, Cs2g_pb028670, Cs7g_pb021480, Cs8g_pb010200, Cs8g_pb020970, Cs9g_pb005090, Cs5g_pb026540, Cs2g_pb020840, Cs7g_pb012340, Cs4g_pb024150, Cs6g_pb016650, CsUn_pb002860, Cs1g_pb019100, Cs3g_pb0…	1.12494
Valine, leucine and isoleucine degradation	Blue	21	2152	72	9007	0.178972	1.22074	[Cs3g_pb029560, Cs8g_pb002850, Cs2g_pb016110, Cs9g_pb000640, Cs9g_pb001520, Cs1g_pb018960, Cs1g_pb014590, Cs1g_pb016350, Cs6g_pb016650, Cs3g_pb024300, Cs9g_pb002330, Cs2g_pb000850, Cs9g_pb002440, Cs3g_pb021060, Cs6g_pb009830, Cs2g_pb019930, Cs7g_pb022190, CsUn_pb033850, Cs7g_pb002460, Cs8g_pb019810, Cs1g_pb003030]	0.807279
Valine, leucine and isoleucine biosynthesis	Blue	4	2152	32	9007	0.965966	0.523176	[Cs5g_pb028380, Cs1g_pb018960, Cs9g_pb008950, Cs3g_pb024300]	1.18373
Lysine degradation	Blue	13	2152	44	9007	0.235924	1.2366	[Cs4g_pb008940, Cs4g_pb005520, Cs2g_pb016110, Cs9g_pb000640, Cs9g_pb001520, Cs2g_pb017130, Cs1g_pb016350, Cs9g_pb007770, Cs2g_pb000850, Cs3g_pb021060, Cs5g_pb031040, Cs7g_pb002460, Cs1g_pb024330]	0.893141
Arginine and proline metabolism	Blue	13	2152	57	9007	0.627072	0.954567	[Cs5g_pb000140, Cs4g_pb001260, Cs3g_pb027470, Cs8g_pb015290, Cs4g_pb024150, Cs1g_pb016350, Cs2g_pb023840, Cs2g_pb003110, Cs3g_pb021060, Cs7g_pb002460, Cs7g_pb027250, Cs7g_pb002490, Cs6g_pb006780]	1.31623
Prodigiosin biosynthesis	Blue	1	2152	13	9007	0.971334	0.321955	[Cs7g_pb023780]	1.17002
Histidine metabolism	Blue	7	2152	17	9007	0.0873761	1.7234	[Cs4g_pb017960, Cs3g_pb021060, Cs9g_pb005160, Cs7g_pb002460, Cs6g_pb012140, Cs6g_pb015220, Cs1g_pb016350]	0.514548
Tyrosine metabolism	Blue	13	2152	75	9007	0.934129	0.725471	[Cs3g_pb000290, Cs7g_pb011160, Cs7g_pb011150, Cs4g_pb024150, Cs7g_pb005350, CsUn_pb014530, Cs9g_pb002420, Cs2g_pb023840, CsUn_pb014540, Cs5g_pb032380, CsUn_pb014520, Cs1g_pb003580, Cs5g_pb006810]	1.24551
Phenylalanine metabolism	Blue	9	2152	60	9007	0.967538	0.627811	[Cs7g_pb005350, CsUn_pb014530, Cs2g_pb023840, CsUn_pb014540, Cs3g_pb027470, Cs4g_pb024150, CsUn_pb014520, Cs1g_pb003580, Cs5g_pb006810]	1.1721
Tryptophan metabolism	Blue	12	2152	57	9007	0.740282	0.881139	[Cs4g_pb008940, Cs2g_pb000850, Cs3g_pb021060, Cs3g_pb027470, Cs3g_pb013560, Cs2g_pb016110, Cs9g_pb000640, Cs9g_pb001520, Cs2g_pb017130, Cs9g_pb008360, Cs7g_pb002460, Cs1g_pb016350]	1.29702
Phenylalanine, tyrosine and tryptophan biosynthesis	Blue	12	2152	55	9007	0.691279	0.91318	[Cs2g_pb009890, CsUn_pb014530, Cs2g_pb023840, CsUn_pb014540, Cs7g_pb021120, Cs1g_pb000200, Cs9g_pb003510, Cs8g_pb019450, Cs7g_pb026230, Cs4g_pb024150, CsUn_pb014520, Cs1g_pb003580]	1.32028
beta-Alanine metabolism	Blue	12	2152	57	9007	0.740282	0.881139	[Cs7g_pb005350, CsUn_pb053560, Cs3g_pb029560, Cs3g_pb021060, Cs2g_pb019930, Cs7g_pb002460, Cs1g_pb003780, Cs6g_pb017620, Cs2g_pb029350, Cs1g_pb016350, Cs3g_pb003760, Cs5g_pb006810]	1.29702
Taurine and hypotaurine metabolism	Blue	2	2152	6	9007	0.439627	1.39514	[Cs4g_pb017320, Cs4g_pb017310]	1.16501
Phosphonate and phosphinate metabolism	Blue	1	2152	6	9007	0.805761	0.697568	[Cs6g_pb015000]	1.28437
Selenocompound metabolism	Blue	5	2152	25	9007	0.748012	0.837082	[Cs7g_pb019430, Cs5g_pb014790, Cs2g_pb029110, Cs2g_pb028670, Cs2g_pb029050]	1.25856
Cyanoamino acid metabolism	Blue	12	2152	56	9007	0.716448	0.896873	[CsUn_pb031830, Cs2g_pb012970, Cs4g_pb017320, Cs3g_pb017680, Cs8g_pb004880, Cs5g_pb024480, Cs4g_pb017310, Cs7g_pb001660, Cs5g_pb001690, Cs8g_pb016720, CsUn_pb002190, Cs5g_pb003940]	1.30937
D-Amino acid metabolism	Blue	1	2152	7	9007	0.8522	0.597916	[Cs5g_pb020590]	1.25463
Glutathione metabolism	Blue	26	2152	112	9007	0.603744	0.971613	[Cs3g_pb028150, Cs4g_pb017320, Cs7g_pb008540, Cs7g_pb011560, Cs3g_pb021390, Cs3g_pb021070, Cs6g_pb003340, Cs5g_pb027850, Cs6g_pb010920, Cs4g_pb021780, Cs4g_pb022770, Cs6g_pb010860, Cs5g_pb012910, Cs3g_pb022980, Cs5g_pb012690, Cs6g_pb007270, Cs5g_pb017960, Cs4g_pb000700, Cs5g_pb012390, Cs4g_pb017310, Cs3g_pb019160, Cs1g_pb000400, Cs2g_pb025970, Cs6g_pb004960, Cs7g_pb002490, Cs1g_pb003350]	1.33327
Starch and sucrose metabolism	Blue	34	2152	126	9007	0.234844	1.1294	[CsUn_pb031830, Cs2g_pb012970, Cs4g_pb011800, Cs2g_pb010770, Cs9g_pb020730, Cs6g_pb019890, Cs4g_pb008810, Cs4g_pb022560, Cs6g_pb013390, Cs1g_pb015170, Cs6g_pb010750, Cs4g_pb004370, Cs6g_pb010250, Cs6g_pb009140, Cs5g_pb016560, CsUn_pb042260, Cs8g_pb016720, Cs8g_pb016800, Cs3g_pb010850, Cs9g_pb011150, Cs7g_pb001660, Cs2g_pb014000, Cs3g_pb023030, Cs5g_pb007060, Cs6g_pb011430, Cs8g_pb004880, Cs3g_pb0…	0.921981
N-Glycan biosynthesis	Blue	10	2152	39	9007	0.459754	1.07318	[Cs3g_pb029140, Cs5g_pb015870, Cs2g_pb003510, Cs6g_pb005820, Cs1g_pb005070, Cs2g_pb028500, Cs2g_pb007320, Cs7g_pb026120, Cs6g_pb004240, Cs5g_pb023070]	1.12032
Other glycan degradation	Blue	4	2152	19	9007	0.699732	0.881139	[Cs7g_pb019980, Cs6g_pb003350, Cs5g_pb026500, Cs3g_pb001960]	1.30126
Various types of N-glycan biosynthesis	Blue	11	2152	33	9007	0.142936	1.39514	[Cs3g_pb029140, Cs5g_pb015870, Cs2g_pb003510, Cs7g_pb019980, Cs4g_pb008310, Cs2g_pb028500, Cs2g_pb007320, Cs7g_pb026120, Cs6g_pb019860, Cs5g_pb026500, Cs5g_pb023070]	0.721488
Other types of O-glycan biosynthesis	Blue	3	2152	9	9007	0.368292	1.39514	[Cs3g_pb008450, Cs6g_pb012500, Cs5g_pb029660]	1.13156
Amino sugar and nucleotide sugar metabolism	Blue	24	2152	128	9007	0.933593	0.784764	[Cs2g_pb010770, Cs1g_pb011670, Cs7g_pb019980, Cs7g_pb019420, Cs5g_pb004000, Cs3g_pb009140, Cs8g_pb018450, Cs3g_pb020610, Cs1g_pb015170, Cs6g_pb010750, Cs4g_pb000390, Cs9g_pb001020, Cs1g_pb025110, Cs4g_pb019610, Cs6g_pb009140, Cs8g_pb008300, Cs5g_pb014140, Cs8g_pb007220, Cs4g_pb025500, Cs3g_pb016050, Cs5g_pb030480, Cs5g_pb026500, Cs9g_pb018460, Cs2g_pb013600]	1.25267
Neomycin, kanamycin and gentamicin biosynthesis	Blue	1	2152	5	9007	0.744739	0.837082	[Cs1g_pb015170]	1.28361
Glycosaminoglycan degradation	Blue	3	2152	14	9007	0.685967	0.896873	[Cs7g_pb019980, Cs5g_pb011300, Cs5g_pb026500]	1.33417
Proteoglycans	Blue	1	2152	1	9007	0.238925	4.18541	[Cs8g_pb011850]	0.888634
Glycosaminoglycan binding proteins	Blue	1	2152	11	9007	0.95047	0.380492	[Cs4g_pb011370]	1.20658
Glycosylphosphatidylinositol (GPI)-anchored proteins	Blue	2	2152	15	9007	0.905134	0.558055	[Cs4g_pb016600, Cs4g_pb003910]	1.26242
Glycerolipid metabolism	Blue	20	2152	76	9007	0.351148	1.10142	[Cs7g_pb020120, Cs5g_pb001100, Cs1g_pb011860, Cs2g_pb012780, Cs6g_pb013060, CsUn_pb007440, Cs3g_pb003740, Cs5g_pb001070, Cs1g_pb013040, Cs9g_pb000780, Cs8g_pb000640, Cs1g_pb016350, Cs4g_pb015200, Cs4g_pb025500, Cs3g_pb021060, Cs6g_pb008160, Cs2g_pb002360, Cs7g_pb002460, Cs9g_pb016130, Cs5g_pb005920]	1.1111
Inositol phosphate metabolism	Blue	16	2152	76	9007	0.760038	0.881139	[Cs8g_pb017990, Cs3g_pb029560, Cs2g_pb011230, Cs4g_pb005620, Cs3g_pb003860, Cs7g_pb015230, Cs7g_pb015240, CsUn_pb021800, Cs3g_pb018110, Cs7g_pb011600, Cs2g_pb001230, Cs1g_pb007550, Cs7g_pb026330, Cs7g_pb026320, Cs7g_pb002140, Cs8g_pb003190]	1.25881
Glycosylphosphatidylinositol (GPI)-anchor biosynthesis	Blue	5	2152	21	9007	0.587406	0.996526	[Cs2g_pb013410, Cs5g_pb024590, Cs3g_pb013590, Cs7g_pb022950, Cs1g_pb009670]	1.31084
Glycerophospholipid metabolism	Blue	15	2152	87	9007	0.948281	0.721622	[Cs2g_pb008790, Cs6g_pb002310, Cs7g_pb020360, Cs2g_pb011640, Cs1g_pb012960, Cs9g_pb002080, Cs7g_pb012890, Cs6g_pb015000, Cs8g_pb000640, Cs7g_pb011600, Cs5g_pb019310, Cs5g_pb021320, Cs9g_pb016130, Cs1g_pb024880, Cs5g_pb005920]	1.21106
Ether lipid metabolism	Blue	6	2152	22	9007	0.43443	1.14148	[Cs7g_pb011600, Cs1g_pb012960, Cs5g_pb019310, Cs9g_pb002080, Cs1g_pb024880, Cs5g_pb005920]	1.19609
Arachidonic acid metabolism	Blue	4	2152	12	9007	0.317153	1.39514	[Cs4g_pb017320, CsUn_pb044930, Cs4g_pb017310, Cs4g_pb021780]	1.05057
Linoleic acid metabolism	Blue	1	2152	14	9007	0.978193	0.298958	[Cs9g_pb005420]	1.13321
alpha-Linolenic acid metabolism	Blue	7	2152	54	9007	0.985057	0.542553	[Cs4g_pb018860, Cs6g_pb002310, Cs9g_pb002500, Cs6g_pb007930, Cs1g_pb003780, Cs6g_pb017620, Cs3g_pb016540]	1.11081
Sphingolipid metabolism	Blue	8	2152	28	9007	0.347366	1.19583	[Cs2g_pb008780, Cs2g_pb012780, Cs6g_pb016560, Cs6g_pb003350, Cs2g_pb004420, Cs7g_pb007270, Cs3g_pb001960, Cs2g_pb022910]	1.11578
Glycosphingolipid biosynthesis - globo and isoglobo series	Blue	3	2152	17	9007	0.809882	0.738602	[Cs7g_pb019980, Cs2g_pb012780, Cs5g_pb026500]	1.27181
Glycosphingolipid biosynthesis - ganglio series	Blue	2	2152	6	9007	0.439627	1.39514	[Cs7g_pb019980, Cs5g_pb026500]	1.16501
Pyruvate metabolism	Blue	38	2152	122	9007	0.0399344	1.30365	[Cs7g_pb021760, Cs9g_pb010190, Cs3g_pb024090, Cs7g_pb004940, Cs4g_pb003620, Cs2g_pb016110, Cs1g_pb019210, Cs7g_pb011160, Cs9g_pb000640, Cs9g_pb003760, Cs7g_pb008840, Cs2g_pb023580, Cs5g_pb022310, Cs7g_pb002460, Cs4g_pb011780, Cs7g_pb021480, Cs7g_pb022150, Cs6g_pb010900, Cs1g_pb016930, CsUn_pb031360, Cs5g_pb028380, Cs4g_pb009890, Cs2g_pb020840, Cs7g_pb011150, Cs2g_pb007850, Cs9g_pb001520, Cs8g_pb0…	0.30236
Glyoxylate and dicarboxylate metabolism	Blue	26	2152	83	9007	0.0742464	1.31109	[Cs9g_pb010190, Cs5g_pb000660, Cs2g_pb007880, Cs2g_pb016110, Cs9g_pb000640, Cs2g_pb023580, Cs1g_pb016070, Cs1g_pb016090, Cs1g_pb024820, Cs7g_pb021480, Cs6g_pb009320, Cs5g_pb018080, Cs9g_pb019300, Cs5g_pb024480, Cs4g_pb012720, Cs4g_pb002640, Cs2g_pb020840, Cs7g_pb010260, Cs9g_pb001520, Cs1g_pb014470, Cs1g_pb013040, Cs5g_pb006290, Cs1g_pb019100, Cs2g_pb000850, Cs3g_pb013560, Cs8g_pb010730]	0.507749
Propanoate metabolism	Blue	14	2152	55	9007	0.443991	1.06538	[Cs5g_pb032830, Cs4g_pb003620, Cs3g_pb029560, Cs9g_pb000640, Cs9g_pb001520, Cs7g_pb010030, Cs6g_pb017620, Cs3g_pb022300, Cs9g_pb002440, Cs2g_pb019110, Cs2g_pb023580, Cs2g_pb019930, Cs7g_pb022190, Cs1g_pb003780]	1.12055
Butanoate metabolism	Blue	4	2152	34	9007	0.976742	0.492401	[Cs2g_pb000850, Cs6g_pb015080, Cs2g_pb016110, Cs6g_pb009830]	1.14403
C5-Branched dibasic acid metabolism	Blue	1	2152	14	9007	0.978193	0.298958	[Cs9g_pb008950]	1.13321
One carbon pool by folate	Blue	1	2152	23	9007	0.998142	0.181974	[Cs5g_pb024480]	1.06872
Carbon fixation in photosynthetic organisms	Blue	22	2152	69	9007	0.0806472	1.33448	[Cs8g_pb017990, Cs9g_pb010190, CsUn_pb053510, Cs3g_pb024090, Cs5g_pb000180, Cs4g_pb002640, Cs1g_pb019210, Cs4g_pb009890, Cs2g_pb020840, Cs9g_pb020020, Cs2g_pb021840, Cs4g_pb024150, Cs3g_pb009720, Cs1g_pb019100, Cs9g_pb003760, Cs2g_pb023840, Cs7g_pb008840, Cs2g_pb024020, Cs5g_pb022310, Cs5g_pb009420, Cs7g_pb026860, Cs7g_pb021480]	0.502859
Thiamine metabolism	Blue	6	2152	25	9007	0.571974	1.0045	[Cs8g_pb016680, Cs6g_pb004820, Cs2g_pb003530, Cs7g_pb006830, Cs9g_pb001440, Cs4g_pb023350]	1.28998
Riboflavin metabolism	Blue	3	2152	18	9007	0.840775	0.697568	[Cs2g_pb004370, Cs4g_pb016600, Cs1g_pb020130]	1.26414
Vitamin B6 metabolism	Blue	6	2152	17	9007	0.201637	1.4772	[Cs8g_pb016360, Cs1g_pb016850, Cs4g_pb026190, Cs4g_pb012500, Cs3g_pb023240, Cs6g_pb008960]	0.838179
Nicotinate and nicotinamide metabolism	Blue	7	2152	29	9007	0.559222	1.01027	[Cs7g_pb017480, Cs1g_pb002310, Cs4g_pb019630, Cs4g_pb016600, Cs2g_pb025650, Cs5g_pb016590, Cs6g_pb011650]	1.27479
Pantothenate and CoA biosynthesis	Blue	11	2152	52	9007	0.728896	0.885375	[Cs7g_pb002190, Cs5g_pb009580, CsUn_pb053560, Cs4g_pb016600, Cs3g_pb021060, Cs5g_pb010750, Cs7g_pb002460, Cs1g_pb018960, Cs2g_pb029350, Cs3g_pb003760, Cs3g_pb024300]	1.29854
Biotin metabolism	Blue	7	2152	32	9007	0.672146	0.915558	[Cs2g_pb007540, Cs1g_pb016040, Cs1g_pb016030, Cs4g_pb005910, Cs7g_pb023780, Cs5g_pb028090, Cs4g_pb002080]	1.33173
Lipoic acid metabolism	Blue	2	2152	6	9007	0.439627	1.39514	[Cs7g_pb023870, Cs3g_pb016510]	1.16501
Folate biosynthesis	Blue	6	2152	28	9007	0.690733	0.896873	[Cs2g_pb026940, Cs3g_pb012810, Cs2g_pb007240, Cs5g_pb023550, Cs9g_pb020370, Cs1g_pb020130]	1.33123
Porphyrin and chlorophyll metabolism	Blue	12	2152	52	9007	0.608294	0.965864	[Cs2g_pb026090, Cs5g_pb006210, Cs9g_pb004500, CsUn_pb053770, Cs1g_pb021520, CsUn_pb020790, Cs7g_pb025320, Cs8g_pb000340, Cs4g_pb019100, CsUn_pb033940, Cs3g_pb021200, Cs4g_pb026010]	1.3159
Terpenoid backbone biosynthesis	Blue	19	2152	64	9007	0.171724	1.24254	[Cs7g_pb000010, Cs9g_pb016800, Cs2g_pb016110, CsUn_pb013180, Cs2g_pb002900, Cs5g_pb010820, Cs4g_pb023350, CsUn_pb013130, Cs6g_pb009240, Cs2g_pb000850, Cs6g_pb009250, Cs1g_pb004920, CsUn_pb036310, Cs8g_pb006040, Cs3g_pb013040, Cs8g_pb009120, Cs5g_pb013240, Cs8g_pb020050, Cs5g_pb001910]	0.791426
Monoterpenoid biosynthesis	Blue	2	2152	6	9007	0.439627	1.39514	[Cs6g_pb011120, Cs5g_pb001130]	1.16501
Limonene and pinene degradation	Blue	2	2152	9	9007	0.672395	0.930091	[Cs3g_pb021060, Cs7g_pb002460]	1.31989
Diterpenoid biosynthesis	Blue	6	2152	27	9007	0.653702	0.930091	[Cs5g_pb017740, Cs5g_pb031400, Cs7g_pb016620, Cs7g_pb016630, Cs9g_pb018450, Cs9g_pb020000]	1.33255
Brassinosteroid biosynthesis	Blue	3	2152	26	9007	0.966149	0.482932	[Cs7g_pb008100, Cs1g_pb016440, Cs1g_pb017310]	1.17715
Carotenoid biosynthesis	Blue	16	2152	48	9007	0.0887925	1.39514	[Cs5g_pb028740, CsUn_pb000370, Cs8g_pb015490, Cs3g_pb004470, CsUn_pb006980, Cs3g_pb011700, Cs2g_pb007840, Cs6g_pb010850, Cs2g_pb014390, Cs7g_pb010750, Cs4g_pb015110, Cs5g_pb018110, Cs3g_pb011680, Cs3g_pb011690, Cs1g_pb021460, Cs8g_pb011750]	0.508757
Zeatin biosynthesis	Blue	1	2152	19	9007	0.994447	0.220285	[Cs8g_pb014600]	1.07563
Sesquiterpenoid and triterpenoid biosynthesis	Blue	2	2152	52	9007	0.999989	0.160977	[Cs4g_pb015710, Cs4g_pb015700]	1.04432
Nitrogen metabolism	Blue	5	2152	31	9007	0.89465	0.675066	[Cs9g_pb013390, Cs7g_pb010260, Cs9g_pb020490, Cs6g_pb009320, Cs8g_pb010730]	1.27292
Sulfur metabolism	Blue	9	2152	35	9007	0.464446	1.07625	[Cs3g_pb029260, Cs9g_pb005090, Cs9g_pb020070, Cs5g_pb001690, Cs5g_pb026540, Cs1g_pb018670, Cs1g_pb007550, Cs7g_pb012340, Cs2g_pb022080]	1.11889
Phenylpropanoid biosynthesis	Blue	22	2152	190	9007	0.999995	0.484626	[CsUn_pb031830, Cs2g_pb012970, Cs8g_pb020860, Cs1g_pb008170, Cs4g_pb002790, Cs7g_pb001660, Cs1g_pb013930, Cs1g_pb019530, Cs6g_pb018730, Cs1g_pb010150, Cs2g_pb023870, Cs2g_pb022240, Cs8g_pb004880, Cs8g_pb003390, Cs9g_pb012950, Cs8g_pb016720, CsUn_pb002190, Cs2g_pb029130, Cs7g_pb025380, Cs4g_pb000910, Cs9g_pb012020, Cs4g_pb000900]	1.03414
Flavonoid biosynthesis	Blue	7	2152	57	9007	0.991027	0.513998	[Cs1g_pb008170, Cs1g_pb024040, Cs1g_pb013930, Cs9g_pb010750, Cs4g_pb000910, Cs9g_pb012020, Cs4g_pb000900]	1.07742
Stilbenoid, diarylheptanoid and gingerol biosynthesis	Blue	5	2152	35	9007	0.945003	0.597916	[Cs1g_pb008170, Cs1g_pb013930, Cs4g_pb000910, Cs9g_pb012020, Cs4g_pb000900]	1.22908
Isoquinoline alkaloid biosynthesis	Blue	8	2152	38	9007	0.718842	0.881139	[Cs7g_pb005350, CsUn_pb014530, Cs2g_pb023840, CsUn_pb014540, Cs4g_pb024150, CsUn_pb014520, Cs1g_pb003580, Cs5g_pb006810]	1.29148
Tropane, piperidine and pyridine alkaloid biosynthesis	Blue	12	2152	44	9007	0.353355	1.14148	[Cs7g_pb005350, CsUn_pb014530, Cs2g_pb023840, CsUn_pb014540, Cs6g_pb006570, Cs7g_pb027140, Cs4g_pb024150, CsUn_pb014520, Cs6g_pb006560, Cs1g_pb003580, Cs6g_pb006550, Cs5g_pb006810]	1.10164
Betalain biosynthesis	Blue	1	2152	12	9007	0.962319	0.348784	[Cs1g_pb020540]	1.20007
Glucosinolate biosynthesis	Blue	3	2152	18	9007	0.840775	0.697568	[Cs1g_pb018960, Cs9g_pb008950, Cs3g_pb024300]	1.26414
Aminoacyl-tRNA biosynthesis	Blue	20	2152	78	9007	0.400597	1.07318	[Cs7g_pb022320, Cs8g_pb019730, Cs7g_pb019430, Cs5g_pb007510, CsUn_pb000500, Cs2g_pb008400, Cs2g_pb012380, Cs8g_pb000340, Cs5g_pb028080, Cs7g_pb015490, Cs8g_pb008720, Cs7g_pb010500, Cs8g_pb004650, Cs6g_pb009280, Cs4g_pb024810, Cs2g_pb018210, Cs8g_pb011120, Cs8g_pb006080, Cs7g_pb002590, Cs2g_pb029050]	1.19615
Biosynthesis of various secondary metabolites - part 3	Blue	2	2152	23	9007	0.984685	0.363949	[Cs8g_pb020970, Cs7g_pb015620]	1.12233
Biosynthesis of various secondary metabolites - part 2	Blue	1	2152	2	9007	0.420785	2.0927	[Cs3g_pb009560]	1.23898
Biosynthesis of various secondary metabolites - part 1	Blue	1	2152	2	9007	0.420785	2.0927	[Cs5g_pb024220]	1.23898
Protein kinases	Blue	65	2152	231	9007	0.0746413	1.17771	[Cs7g_pb024750, Cs3g_pb001230, Cs5g_pb028370, Cs5g_pb012860, Cs5g_pb026590, Cs8g_pb004630, Cs3g_pb021750, Cs2g_pb025740, Cs3g_pb022930, Cs6g_pb011260, Cs9g_pb003400, Cs2g_pb027760, Cs5g_pb014360, Cs5g_pb010040, Cs4g_pb013300, Cs6g_pb020170, Cs3g_pb028880, Cs5g_pb021030, Cs2g_pb008420, Cs8g_pb000680, Cs9g_pb000310, Cs3g_pb008410, Cs4g_pb021480, Cs1g_pb025440, Cs4g_pb017550, Cs2g_pb027810, Cs8g_pb0…	0.494499
Peptidases and inhibitors	Blue	108	2152	319	9007	2.72e-05	1.417	[Cs2g_pb011100, Cs1g_pb016860, Cs5g_pb004320, Cs6g_pb017370, Cs5g_pb000080, Cs9g_pb004010, Cs6g_pb010570, CsUn_pb036480, Cs1g_pb021090, Cs5g_pb009730, Cs3g_pb015710, Cs5g_pb008920, Cs6g_pb020540, Cs9g_pb019740, Cs7g_pb002280, Cs8g_pb016690, Cs2g_pb007490, Cs7g_pb020960, Cs6g_pb010900, Cs8g_pb017780, Cs4g_pb021040, Cs5g_pb008070, Cs3g_pb017680, Cs7g_pb012300, Cs5g_pb018430, Cs4g_pb011370, Cs4g_pb0…	0.000721
Glycosyltransferases	Blue	44	2152	208	9007	0.84619	0.885375	[Cs4g_pb011800, Cs3g_pb029140, Cs6g_pb005820, Cs4g_pb008310, Cs6g_pb019890, Cs5g_pb029660, CsUn_pb005780, Cs5g_pb004000, Cs6g_pb019030, Cs7g_pb022950, Cs2g_pb015100, Cs2g_pb007320, Cs5g_pb001070, Cs9g_pb000780, Cs5g_pb027060, Cs5g_pb015870, Cs2g_pb015090, Cs5g_pb009590, Cs7g_pb013700, Cs6g_pb012500, Cs3g_pb019370, Cs5g_pb016560, Cs7g_pb001790, Cs5g_pb032030, Cs1g_pb007140, Cs3g_pb010850, Cs5g_pb0…	1.25449
Lipid biosynthesis proteins	Blue	23	2152	108	9007	0.770761	0.891337	[Cs5g_pb001450, Cs8g_pb010390, Cs3g_pb025140, Cs2g_pb007540, Cs5g_pb025990, Cs5g_pb026760, Cs1g_pb016040, Cs1g_pb016030, Cs8g_pb019270, Cs8g_pb000640, Cs5g_pb014000, Cs9g_pb005500, Cs2g_pb023580, Cs3g_pb021270, Cs5g_pb021320, Cs4g_pb010560, Cs3g_pb015110, Cs4g_pb005910, Cs7g_pb006080, Cs4g_pb010570, Cs9g_pb016130, Cs7g_pb023780, Cs5g_pb005920]	1.26668
Prenyltransferases	Blue	9	2152	81	9007	0.998928	0.465045	[Cs6g_pb009240, Cs6g_pb009250, Cs8g_pb006040, Cs8g_pb009120, Cs9g_pb016800, Cs6g_pb010850, Cs2g_pb002900, Cs3g_pb002990, Cs8g_pb014600]	1.05886
Amino acid related enzymes	Blue	33	2152	115	9007	0.135142	1.20103	[Cs8g_pb019730, Cs5g_pb007510, Cs1g_pb018960, Cs2g_pb022910, Cs9g_pb020230, CsUn_pb014530, Cs2g_pb023840, Cs8g_pb004650, Cs6g_pb009280, Cs2g_pb003110, Cs2g_pb018210, Cs9g_pb017220, Cs7g_pb022320, Cs7g_pb019430, CsUn_pb000500, CsUn_pb020790, Cs2g_pb008400, Cs2g_pb012380, Cs8g_pb000340, Cs4g_pb024150, Cs5g_pb028080, Cs6g_pb016650, Cs3g_pb024300, Cs8g_pb008720, CsUn_pb014540, Cs7g_pb010500, Cs4g_pb0…	0.698782
Polyketide biosynthesis proteins	Blue	1	2152	13	9007	0.971334	0.321955	[Cs9g_pb010750]	1.17002
Protein phosphatases and associated proteins	Blue	58	2152	260	9007	0.750257	0.933668	[Cs4g_pb004350, Cs6g_pb000850, Cs5g_pb030850, CsUn_pb053940, Cs4g_pb003540, Cs2g_pb004850, Cs3g_pb022890, Cs7g_pb015240, Cs6g_pb015750, Cs2g_pb002500, Cs7g_pb026290, Cs5g_pb014200, Cs5g_pb010040, Cs4g_pb012530, Cs8g_pb010200, Cs7g_pb006280, Cs1g_pb015320, Cs5g_pb004470, Cs5g_pb003180, Cs9g_pb000630, Cs2g_pb017890, Cs3g_pb001700, Cs7g_pb009300, Cs3g_pb014250, Cs5g_pb013140, Cs8g_pb003190, Cs1g_pb0…	1.2524
Biosynthesis of unsaturated fatty acids	Blue	6	2152	24	9007	0.527743	1.04635	[Cs5g_pb001450, Cs3g_pb025140, Cs5g_pb025990, Cs7g_pb006080, Cs1g_pb003780, Cs6g_pb017620]	1.24313
Biosynthesis of ansamycins	Blue	1	2152	3	9007	0.559205	1.39514	[Cs5g_pb000180]	1.2886
Transporters	Blue	136	2152	561	9007	0.437556	1.01464	[Cs8g_pb018760, Cs6g_pb017090, Cs2g_pb011580, Cs7g_pb001750, Cs3g_pb011910, Cs8g_pb015770, Cs6g_pb019830, Cs7g_pb007570, Cs1g_pb002170, Cs5g_pb031140, Cs5g_pb015050, Cs5g_pb030050, Cs5g_pb000760, Cs2g_pb007090, Cs6g_pb001220, Cs2g_pb016920, Cs8g_pb017140, Cs2g_pb007890, Cs7g_pb018400, Cs4g_pb023340, Cs5g_pb012850, Cs2g_pb014180, Cs6g_pb010860, Cs3g_pb003680, Cs7g_pb019690, Cs5g_pb008230, CsUn_pb0…	1.18925
ABC transporters	Blue	6	2152	32	9007	0.811526	0.784764	[Cs9g_pb021070, Cs9g_pb021060, Cs9g_pb014080, Cs7g_pb001780, Cs2g_pb007090, Cs4g_pb011050]	1.26503
Bacterial toxins	Blue	1	2152	5	9007	0.744739	0.837082	[Cs7g_pb011600]	1.28361
Secretion system	Blue	16	2152	35	9007	0.00377609	1.91333	[Cs8g_pb019860, Cs7g_pb000740, Cs4g_pb001760, CsUn_pb003900, Cs4g_pb000790, Cs2g_pb006700, Cs5g_pb033720, Cs4g_pb005130, Cs1g_pb012590, Cs3g_pb020750, Cs7g_pb006030, Cs7g_pb006310, Cs5g_pb014010, Cs7g_pb002010, Cs4g_pb011110, Cs2g_pb011610]	0.0533687
Prokaryotic defense system	Blue	2	2152	25	9007	0.990465	0.334833	[Cs4g_pb008420, Cs8g_pb000340]	1.08797
Transcription factors	Blue	48	2152	365	9007	1	0.55041	[Cs3g_pb012620, Cs8g_pb010260, Cs1g_pb019650, Cs5g_pb007890, Cs9g_pb020150, Cs9g_pb004370, Cs3g_pb004720, Cs1g_pb003800, Cs2g_pb006950, Cs3g_pb026770, Cs4g_pb006470, Cs3g_pb015170, Cs2g_pb024630, Cs2g_pb025820, Cs3g_pb008390, Cs8g_pb015510, Cs1g_pb022540, Cs1g_pb009560, Cs7g_pb008040, Cs7g_pb007170, Cs9g_pb015520, Cs6g_pb000450, Cs1g_pb003040, Cs9g_pb014110, Cs8g_pb013280, Cs6g_pb004600, Cs7g_pb0…	1.00474
Ribosome biogenesis in eukaryotes	Blue	26	2152	84	9007	0.0840103	1.29548	[Cs3g_pb014900, Cs9g_pb012590, Cs5g_pb030510, Cs6g_pb004510, Cs4g_pb023310, Cs9g_pb005580, Cs4g_pb026100, Cs4g_pb019840, Cs3g_pb000940, Cs5g_pb033060, Cs4g_pb013300, Cs4g_pb003700, Cs5g_pb025010, Cs1g_pb016830, Cs4g_pb002660, Cs4g_pb010320, Cs8g_pb013480, Cs6g_pb018270, Cs5g_pb010650, CsUn_pb051390, Cs7g_pb009760, Cs3g_pb020150, Cs5g_pb033790, Cs5g_pb017640, CsUn_pb032670, Cs8g_pb014870]	0.508862
Ribosome biogenesis	Blue	102	2152	312	9007	0.000208	1.36831	[Cs3g_pb014900, Cs2g_pb013400, Cs5g_pb024570, Cs6g_pb017250, Cs4g_pb011520, Cs9g_pb005580, Cs4g_pb026100, Cs8g_pb005200, Cs9g_pb020170, Cs1g_pb017280, Cs4g_pb013300, Cs6g_pb003640, Cs4g_pb019240, Cs4g_pb002660, Cs4g_pb010320, CsUn_pb020850, Cs8g_pb012810, Cs4g_pb021600, Cs7g_pb010520, Cs5g_pb008590, Cs7g_pb010240, CsUn_pb032670, Cs1g_pb009770, Cs4g_pb010280, Cs3g_pb009770, Cs6g_pb004510, Cs8g_pb0…	0.00339101
Ribosome	Blue	75	2152	307	9007	0.433553	1.02249	[Cs5g_pb032950, Cs6g_pb003840, Cs2g_pb016830, Cs2g_pb006230, CsUn_pb031590, Cs4g_pb022460, Cs9g_pb001530, Cs3g_pb021830, Cs9g_pb009500, Cs2g_pb019140, Cs3g_pb001830, Cs9g_pb005620, Cs9g_pb003600, Cs2g_pb019740, Cs6g_pb004690, Cs3g_pb018900, Cs3g_pb016440, Cs7g_pb002040, Cs6g_pb005980, Cs9g_pb011390, Cs7g_pb000850, Cs4g_pb011810, Cs4g_pb008640, Cs7g_pb019730, CsUn_pb051690, Cs7g_pb024640, Cs7g_pb0…	1.20938
Ribosome	Blue	79	2152	324	9007	0.438467	1.02052	[Cs5g_pb032950, Cs6g_pb003840, Cs2g_pb016830, Cs2g_pb006230, CsUn_pb031590, Cs6g_pb019750, Cs4g_pb022460, Cs9g_pb001530, Cs3g_pb021830, Cs9g_pb009500, Cs2g_pb019140, Cs3g_pb001830, Cs9g_pb005620, Cs9g_pb003600, Cs2g_pb019740, Cs6g_pb004690, Cs3g_pb018900, Cs3g_pb016440, Cs7g_pb002040, Cs6g_pb005980, Cs9g_pb011390, Cs7g_pb000850, Cs4g_pb011810, Cs4g_pb008640, Cs7g_pb019730, CsUn_pb051690, Cs7g_pb0…	1.17665
Translation factors	Blue	49	2152	157	9007	0.0211826	1.30627	[Cs7g_pb022450, Cs5g_pb003310, Cs6g_pb016280, Cs4g_pb008110, Cs5g_pb021900, Cs7g_pb004180, Cs1g_pb000030, Cs4g_pb018510, Cs4g_pb018710, Cs5g_pb025700, Cs7g_pb004580, Cs2g_pb007050, Cs3g_pb006550, Cs1g_pb015760, Cs8g_pb019720, Cs5g_pb005000, Cs2g_pb005230, Cs4g_pb005730, Cs3g_pb025650, Cs9g_pb009510, Cs2g_pb020820, Cs7g_pb010520, Cs5g_pb014470, Cs5g_pb016290, Cs8g_pb019750, Cs5g_pb006960, Cs7g_pb0…	0.17272
Nucleocytoplasmic transport	Blue	35	2152	97	9007	0.00454065	1.5102	[Cs8g_pb019750, Cs4g_pb001160, Cs7g_pb022110, Cs1g_pb014940, Cs2g_pb010050, Cs5g_pb030650, CsUn_pb004230, Cs5g_pb003150, Cs3g_pb028890, Cs6g_pb017250, Cs2g_pb010030, Cs3g_pb008040, Cs5g_pb028750, Cs4g_pb023310, Cs2g_pb010390, Cs3g_pb005330, Cs5g_pb013830, Cs4g_pb019840, Cs7g_pb010610, Cs5g_pb009010, CsUn_pb033470, Cs7g_pb015740, Cs7g_pb022440, Cs8g_pb019720, CsUn_pb005570, Cs5g_pb021570, Cs8g_pb0…	0.0534787
mRNA surveillance pathway	Blue	32	2152	116	9007	0.201777	1.1546	[Cs7g_pb017060, CsUn_pb004230, Cs5g_pb003150, Cs3g_pb008040, Cs3g_pb001450, Cs3g_pb024110, Cs4g_pb024880, Cs4g_pb008210, Cs6g_pb015550, Cs3g_pb005330, Cs6g_pb015750, Cs4g_pb018530, Cs2g_pb002520, Cs2g_pb029500, Cs2g_pb000480, Cs7g_pb015740, Cs9g_pb013960, Cs8g_pb012860, Cs1g_pb021450, Cs7g_pb006280, Cs3g_pb005240, Cs4g_pb012520, Cs5g_pb021570, CsUn_pb052060, Cs2g_pb018290, Cs7g_pb009300, Cs7g_pb0…	0.822631
Transfer RNA biogenesis	Blue	59	2152	222	9007	0.191276	1.11234	[Cs3g_pb014900, Cs2g_pb008010, Cs4g_pb024080, Cs8g_pb019730, Cs5g_pb007510, Cs3g_pb022290, Cs4g_pb023310, Cs9g_pb005580, Cs4g_pb019840, Cs1g_pb020280, Cs1g_pb004750, Cs2g_pb018210, Cs3g_pb014060, Cs1g_pb014800, Cs3g_pb017810, Cs5g_pb024410, Cs3g_pb018940, Cs8g_pb014600, Cs8g_pb019720, CsUn_pb053790, Cs4g_pb010320, Cs8g_pb020030, CsUn_pb000500, Cs1g_pb016490, CsUn_pb004500, Cs2g_pb025950, Cs8g_pb0…	0.827563
RNA degradation	Blue	35	2152	133	9007	0.284494	1.10142	[CsUn_pb052650, Cs3g_pb012820, Cs3g_pb014900, Cs2g_pb011660, Cs7g_pb022230, Cs4g_pb026180, Cs5g_pb031120, Cs9g_pb008030, Cs4g_pb000490, Cs6g_pb012780, Cs2g_pb001030, Cs8g_pb018940, Cs5g_pb030290, CsUn_pb038900, Cs9g_pb017950, Cs2g_pb014740, Cs1g_pb015320, Cs3g_pb005780, Cs4g_pb008800, Cs5g_pb030980, Cs5g_pb003580, Cs5g_pb030340, Cs9g_pb021530, Cs6g_pb013140, Cs1g_pb010470, Cs1g_pb017120, Cs6g_pb0…	0.957345
Messenger RNA biogenesis	Blue	127	2152	438	9007	0.00680663	1.21358	[Cs3g_pb014900, Cs4g_pb001160, Cs4g_pb026180, Cs5g_pb013830, Cs6g_pb015750, Cs5g_pb021900, Cs7g_pb009870, Cs5g_pb025700, Cs5g_pb017350, Cs7g_pb004220, Cs5g_pb030290, Cs2g_pb014740, Cs6g_pb000420, Cs8g_pb019720, Cs4g_pb008800, Cs5g_pb030980, Cs1g_pb019600, Cs5g_pb003580, Cs5g_pb030340, Cs5g_pb003180, CsUn_pb052060, Cs1g_pb010470, Cs2g_pb022120, Cs9g_pb005630, Cs8g_pb012810, Cs7g_pb010520, Cs2g_pb0…	0.0759476
RNA polymerase	Blue	9	2152	52	9007	0.903665	0.724398	[Cs5g_pb003640, Cs8g_pb006250, Cs8g_pb019120, Cs2g_pb005120, Cs1g_pb022600, Cs1g_pb024860, Cs9g_pb012110, Cs8g_pb010870, Cs9g_pb016120]	1.27718
Transcription machinery	Blue	77	2152	246	9007	0.0043909	1.31007	[Cs3g_pb014900, Cs8g_pb000910, Cs7g_pb017060, Cs6g_pb000850, CsUn_pb031030, Cs3g_pb024110, Cs2g_pb004850, Cs1g_pb017270, Cs9g_pb003160, Cs4g_pb008430, Cs8g_pb008910, CsUn_pb004730, Cs6g_pb015750, Cs3g_pb013090, Cs7g_pb011400, Cs7g_pb026290, Cs8g_pb006250, Cs2g_pb027760, Cs5g_pb014360, Cs4g_pb021970, Cs4g_pb021410, Cs3g_pb015270, Cs4g_pb012530, Cs9g_pb013960, Cs9g_pb012110, Cs5g_pb004600, Cs3g_pb0…	0.0547571
Basal transcription factors	Blue	15	2152	47	9007	0.132121	1.33577	[Cs8g_pb017520, Cs5g_pb003240, CsUn_pb031030, Cs4g_pb008430, Cs2g_pb027810, Cs5g_pb012990, CsUn_pb033360, Cs2g_pb027760, Cs4g_pb021970, Cs4g_pb021410, Cs3g_pb015270, Cs2g_pb027790, Cs2g_pb027770, Cs2g_pb027780, Cs1g_pb022690]	0.700241
Mitochondrial biogenesis	Blue	114	2152	382	9007	0.00378888	1.24905	[Cs2g_pb013400, Cs6g_pb019390, Cs5g_pb006740, Cs6g_pb017090, Cs3g_pb011910, Cs8g_pb015770, Cs9g_pb005580, Cs3g_pb022010, Cs6g_pb015110, Cs4g_pb008110, Cs3g_pb029600, Cs7g_pb004180, Cs6g_pb008010, Cs2g_pb019220, Cs4g_pb018710, Cs5g_pb023800, Cs5g_pb030290, Cs6g_pb020540, Cs2g_pb007490, Cs4g_pb010600, Cs4g_pb010320, Cs2g_pb005990, Cs7g_pb017950, Cs6g_pb019540, Cs2g_pb023610, Cs7g_pb015490, Cs9g_pb0…	0.0502027
DNA replication	Blue	7	2152	46	9007	0.946628	0.63691	[Cs7g_pb007240, Cs3g_pb021010, Cs8g_pb014770, Cs4g_pb013840, Cs2g_pb020010, Cs1g_pb021320, Cs2g_pb020900]	1.22369
DNA replication proteins	Blue	17	2152	156	9007	0.99999	0.456102	[Cs1g_pb009160, Cs5g_pb030510, Cs4g_pb008400, Cs8g_pb014770, CsUn_pb031670, Cs4g_pb013840, Cs7g_pb011270, Cs3g_pb026770, Cs2g_pb020900, Cs5g_pb033060, Cs7g_pb007240, Cs3g_pb021010, Cs5g_pb010780, Cs2g_pb020010, Cs8g_pb010220, Cs5g_pb009500, Cs1g_pb021320]	1.03921
Chromosome and associated proteins	Blue	144	2152	641	9007	0.822927	0.940248	[Cs4g_pb001160, Cs1g_pb011570, Cs6g_pb017250, Cs5g_pb024450, Cs8g_pb014680, Cs9g_pb003160, Cs8g_pb005600, Cs3g_pb013090, Cs1g_pb004750, Cs5g_pb033040, CsUn_pb010090, Cs7g_pb009870, Cs2g_pb019340, Cs8g_pb000030, Cs2g_pb027760, Cs4g_pb021970, Cs1g_pb020200, Cs5g_pb017350, Cs8g_pb011850, Cs4g_pb018030, Cs6g_pb003640, CsUn_pb032720, Cs2g_pb004380, Cs2g_pb012960, Cs5g_pb003180, Cs3g_pb024560, Cs7g_pb0…	1.25511
Spliceosome	Blue	52	2152	186	9007	0.111178	1.17011	[Cs7g_pb021560, Cs2g_pb010050, Cs7g_pb006600, Cs4g_pb026100, Cs8g_pb004510, Cs8g_pb005640, Cs4g_pb021730, Cs1g_pb022740, Cs1g_pb020120, Cs1g_pb006210, Cs4g_pb010270, Cs7g_pb002480, Cs2g_pb004460, Cs7g_pb010520, Cs6g_pb012510, Cs7g_pb010720, Cs5g_pb010230, Cs7g_pb006750, CsUn_pb033560, Cs1g_pb009770, Cs3g_pb010770, Cs4g_pb024380, Cs1g_pb024900, CsUn_pb004230, Cs7g_pb000200, Cs6g_pb010910, Cs2g_pb0…	0.604354
Spliceosome	Blue	99	2152	336	9007	0.00983634	1.2332	[Cs5g_pb024570, Cs2g_pb006030, Cs4g_pb013940, Cs4g_pb023230, Cs6g_pb012240, Cs4g_pb026100, Cs8g_pb008710, Cs8g_pb004510, Cs6g_pb015750, Cs7g_pb005670, Cs4g_pb021730, Cs3g_pb014100, Cs4g_pb011880, Cs1g_pb022740, Cs4g_pb010270, Cs4g_pb003190, Cs7g_pb015890, Cs4g_pb021600, Cs7g_pb010520, Cs6g_pb012510, Cs7g_pb006750, Cs1g_pb009770, Cs3g_pb010770, Cs4g_pb024380, CsUn_pb004230, Cs6g_pb010910, Cs2g_pb0…	0.104265
Proteasome	Blue	29	2152	49	9007	1.29e-07	2.47708	[Cs4g_pb007620, Cs6g_pb001300, Cs3g_pb026570, Cs8g_pb019770, Cs1g_pb016320, Cs4g_pb006670, Cs1g_pb015570, Cs1g_pb024460, Cs6g_pb010570, Cs2g_pb026730, Cs5g_pb009470, Cs1g_pb005420, Cs4g_pb019900, Cs2g_pb024670, Cs5g_pb014340, Cs3g_pb015710, Cs3g_pb016980, Cs1g_pb010050, Cs3g_pb009860, Cs5g_pb032200, Cs1g_pb000020, Cs4g_pb020710, Cs1g_pb024390, Cs3g_pb015480, Cs8g_pb005350, Cs6g_pb003090, Cs8g_pb0…	1.37e-05
Proteasome	Blue	39	2152	81	9007	1.57e-06	2.0152	[Cs4g_pb007620, Cs5g_pb023580, Cs6g_pb001300, Cs3g_pb026570, Cs8g_pb019770, Cs1g_pb016320, Cs4g_pb006670, Cs1g_pb015570, Cs1g_pb024460, Cs6g_pb010570, Cs2g_pb026730, Cs5g_pb009470, Cs1g_pb005420, Cs4g_pb019900, Cs2g_pb024670, Cs5g_pb014340, Cs1g_pb009740, Cs3g_pb015710, Cs3g_pb016980, Cs1g_pb010050, Cs3g_pb009860, Cs3g_pb005560, Cs5g_pb032200, Cs7g_pb009420, Cs1g_pb000020, Cs4g_pb020710, Cs1g_pb0…	6.66e-05
Protein export	Blue	22	2152	53	9007	0.00334807	1.73734	[Cs8g_pb019860, Cs2g_pb007490, Cs4g_pb001760, CsUn_pb003900, Cs4g_pb000790, Cs2g_pb006700, Cs5g_pb033720, Cs3g_pb026710, Cs1g_pb012590, Cs3g_pb020750, Cs7g_pb006030, Cs5g_pb014430, CsUn_pb013210, Cs6g_pb009450, Cs7g_pb006310, CsUn_pb013150, Cs5g_pb014010, Cs7g_pb006840, Cs7g_pb002010, Cs4g_pb011110, Cs2g_pb011610, Cs9g_pb016790]	0.0506993
Chaperones and folding catalysts	Blue	92	2152	311	9007	0.011183	1.23813	[Cs6g_pb002830, Cs4g_pb022020, Cs4g_pb023230, Cs3g_pb022010, Cs6g_pb006310, Cs2g_pb003030, Cs5g_pb030290, Cs4g_pb013140, Cs9g_pb019740, CsUn_pb038900, Cs8g_pb016690, Cs6g_pb003930, Cs6g_pb020250, Cs3g_pb005780, Cs6g_pb015180, Cs5g_pb006970, Cs4g_pb004840, Cs8g_pb017780, Cs6g_pb019100, CsUn_pb031060, Cs2g_pb023610, Cs3g_pb000970, Cs4g_pb025560, Cs3g_pb000890, Cs5g_pb014430, Cs6g_pb008020, CsUn_pb0…	0.103078
DNA repair and recombination proteins	Blue	69	2152	330	9007	0.914747	0.875131	[Cs3g_pb029040, Cs5g_pb024490, Cs2g_pb010530, Cs1g_pb012300, CsUn_pb031670, Cs2g_pb013360, Cs6g_pb017410, Cs4g_pb006250, Cs2g_pb002500, CsUn_pb020900, Cs5g_pb033040, Cs7g_pb011560, Cs4g_pb020880, Cs8g_pb006250, Cs6g_pb001380, Cs6g_pb009860, Cs7g_pb010710, Cs5g_pb003220, Cs6g_pb019580, Cs1g_pb019920, Cs7g_pb003640, Cs9g_pb020140, CsUn_pb008740, Cs9g_pb002480, Cs2g_pb007810, Cs2g_pb020900, Cs7g_pb0…	1.25114
Base excision repair	Blue	6	2152	43	9007	0.96352	0.584011	[Cs8g_pb014770, CsUn_pb031670, Cs4g_pb013840, Cs6g_pb001380, Cs4g_pb018380, Cs7g_pb008240]	1.18759
Nucleotide excision repair	Blue	11	2152	62	9007	0.904957	0.742573	[Cs7g_pb009420, Cs3g_pb021010, Cs5g_pb033040, Cs5g_pb012990, CsUn_pb033360, Cs8g_pb014770, Cs4g_pb013840, Cs2g_pb028240, Cs2g_pb007810, Cs2g_pb020900, Cs4g_pb006250]	1.27054
Mismatch repair	Blue	5	2152	37	9007	0.960924	0.565596	[Cs5g_pb003220, Cs5g_pb024490, Cs3g_pb021010, Cs2g_pb004990, Cs2g_pb020900]	1.20542
Homologous recombination	Blue	7	2152	51	9007	0.97553	0.574468	[Cs4g_pb025150, Cs8g_pb002670, Cs5g_pb010780, Cs5g_pb017780, Cs4g_pb013840, Cs8g_pb010220, Cs2g_pb020900]	1.14896
Non-homologous end-joining	Blue	1	2152	9	9007	0.914434	0.465045	[Cs8g_pb010220]	1.26706
MAPK signaling pathway - plant	Blue	27	2152	131	9007	0.839058	0.862642	[Cs4g_pb025270, Cs2g_pb009440, Cs6g_pb003600, Cs3g_pb007470, Cs3g_pb001230, Cs5g_pb012860, Cs5g_pb026590, Cs5g_pb013930, Cs1g_pb025110, Cs4g_pb015000, Cs3g_pb022930, Cs6g_pb011260, Cs4g_pb009810, Cs3g_pb029270, Cs9g_pb020520, Cs7g_pb025750, Cs5g_pb021030, Cs2g_pb013570, Cs5g_pb027390, Cs5g_pb012530, Cs3g_pb001520, Cs3g_pb019560, Cs5g_pb013980, Cs2g_pb020340, Cs3g_pb013560, Cs1g_pb023500, Cs3g_pb0…	1.27057
GTP-binding proteins	Blue	18	2152	69	9007	0.378491	1.09185	[Cs3g_pb027280, Cs1g_pb018610, Cs9g_pb015590, Cs4g_pb023310, Cs7g_pb015770, Cs9g_pb001540, Cs3g_pb002220, Cs4g_pb019840, Cs1g_pb005930, Cs2g_pb023760, Cs8g_pb008840, Cs3g_pb025710, Cs2g_pb025830, Cs7g_pb002010, Cs5g_pb008970, Cs2g_pb001040, Cs8g_pb004180, CsUn_pb033400]	1.14629
Ion channels	Blue	12	2152	72	9007	0.948136	0.697568	[Cs3g_pb001700, Cs4g_pb004350, Cs1g_pb025430, Cs1g_pb025410, Cs4g_pb021310, Cs4g_pb000740, Cs4g_pb021300, Cs9g_pb005490, Cs7g_pb003550, Cs2g_pb028480, CsUn_pb032930, Cs6g_pb020330]	1.21821
Pattern recognition receptors	Blue	1	2152	1	9007	0.238925	4.18541	[Cs7g_pb002850]	0.888634
Phosphatidylinositol signaling system	Blue	14	2152	64	9007	0.694203	0.915558	[Cs2g_pb008790, Cs6g_pb019080, Cs2g_pb011230, Cs4g_pb005620, Cs3g_pb003860, Cs7g_pb015230, Cs7g_pb015240, Cs3g_pb018110, Cs2g_pb001230, Cs1g_pb007550, Cs7g_pb026330, Cs7g_pb026320, Cs7g_pb002140, Cs8g_pb003190]	1.31403
Plant hormone signal transduction	Blue	47	2152	254	9007	0.984873	0.774465	[Cs4g_pb025270, Cs2g_pb009440, Cs6g_pb003600, CsUn_pb031870, Cs3g_pb007470, Cs8g_pb003720, Cs7g_pb013220, Cs7g_pb013280, Cs1g_pb013050, Cs1g_pb018000, Cs5g_pb013930, CsUn_pb020820, Cs4g_pb015000, Cs5g_pb014300, CsUn_pb032060, Cs3g_pb017110, Cs3g_pb022930, Cs6g_pb011260, Cs8g_pb005260, Cs3g_pb016280, Cs7g_pb013300, Cs3g_pb008390, CsUn_pb034300, Cs3g_pb014960, Cs1g_pb003040, Cs4g_pb009810, Cs7g_pb0…	1.11654
CD molecules	Blue	6	2152	34	9007	0.856227	0.738602	[Cs4g_pb017320, Cs5g_pb018730, Cs4g_pb017310, Cs4g_pb016600, Cs2g_pb007090, Cs4g_pb011050]	1.25186
Lectins	Blue	1	2152	9	9007	0.914434	0.465045	[Cs9g_pb006640]	1.26706
Ubiquitin mediated proteolysis	Blue	45	2152	148	9007	0.0404192	1.27259	[CsUn_pb002690, Cs5g_pb002380, Cs5g_pb028870, Cs8g_pb015890, Cs9g_pb000720, Cs9g_pb021000, Cs3g_pb023780, Cs6g_pb010990, Cs8g_pb005600, Cs4g_pb006250, Cs4g_pb007580, Cs2g_pb019340, CsUn_pb032260, Cs4g_pb023850, Cs2g_pb000340, Cs8g_pb005680, Cs2g_pb000360, Cs6g_pb004030, Cs4g_pb014310, Cs6g_pb004590, Cs2g_pb028230, Cs7g_pb002040, Cs7g_pb023460, Cs7g_pb003900, CsUn_pb045190, Cs2g_pb004380, Cs1g_pb0…	0.295478
Ubiquitin system	Blue	133	2152	466	9007	0.0100451	1.19455	[Cs5g_pb002380, Cs8g_pb015890, Cs9g_pb000720, Cs7g_pb020310, Cs2g_pb020730, Cs7g_pb013220, Cs3g_pb021710, Cs3g_pb000980, Cs8g_pb005600, Cs2g_pb019340, Cs8g_pb005680, Cs5g_pb008000, Cs6g_pb009860, Cs7g_pb002040, Cs7g_pb002280, CsUn_pb045190, Cs9g_pb018940, Cs7g_pb013190, Cs2g_pb004380, Cs1g_pb015640, Cs5g_pb027450, Cs7g_pb003640, Cs4g_pb024550, Cs5g_pb013300, Cs2g_pb007810, Cs4g_pb021040, Cs5g_pb0…	0.101407
Sulfur relay system	Blue	2	2152	10	9007	0.730256	0.837082	[CsUn_pb053790, Cs9g_pb020070]	1.29012
SNARE interactions in vesicular transport	Blue	4	2152	37	9007	0.987071	0.452477	[Cs5g_pb000010, Cs4g_pb008920, Cs4g_pb000550, Cs7g_pb026570]	1.10136
Membrane trafficking	Blue	202	2152	634	9007	1.34e-06	1.33352	[Cs2g_pb017440, Cs8g_pb004630, Cs8g_pb005600, CsUn_pb034190, CsUn_pb036480, Cs4g_pb008080, Cs8g_pb008790, Cs1g_pb024880, Cs2g_pb011230, Cs5g_pb003180, Cs5g_pb033730, Cs7g_pb015770, Cs3g_pb024560, Cs3g_pb025530, Cs5g_pb010830, Cs8g_pb012810, Cs5g_pb033050, Cs4g_pb015850, Cs3g_pb019500, Cs8g_pb020780, Cs2g_pb008510, Cs9g_pb006490, Cs7g_pb005930, Cs8g_pb004970, Cs4g_pb003280, Cs4g_pb003040, Cs8g_pb0…	7.08e-05
Autophagy - other	Blue	14	2152	36	9007	0.0320918	1.62766	[Cs5g_pb024380, Cs4g_pb001000, Cs8g_pb002630, Cs6g_pb016670, Cs5g_pb007340, Cs2g_pb017020, Cs8g_pb004630, Cs8g_pb004620, Cs8g_pb004610, Cs5g_pb033390, Cs4g_pb017550, Cs2g_pb028940, Cs5g_pb018890, Cs7g_pb002140]	0.25198
Protein processing in endoplasmic reticulum	Blue	80	2152	233	9007	0.000174	1.43705	[Cs7g_pb000740, Cs5g_pb002380, Cs4g_pb001760, Cs2g_pb017440, Cs8g_pb005600, Cs4g_pb006250, Cs2g_pb003510, Cs2g_pb019340, Cs4g_pb008080, Cs6g_pb006310, Cs6g_pb003930, Cs2g_pb008260, Cs3g_pb004570, Cs1g_pb015640, Cs6g_pb015180, Cs2g_pb011030, Cs7g_pb019410, Cs4g_pb004840, CsUn_pb031060, Cs9g_pb006640, Cs3g_pb000890, Cs7g_pb009420, Cs1g_pb025440, Cs5g_pb014430, Cs8g_pb012810, Cs1g_pb025200, CsUn_pb0…	0.00308226
Endocytosis	Blue	46	2152	141	9007	0.01108	1.36545	[Cs6g_pb020140, Cs7g_pb003710, Cs1g_pb012960, Cs2g_pb013020, Cs4g_pb011200, Cs5g_pb028530, Cs8g_pb000350, Cs7g_pb005930, CsUn_pb034190, Cs3g_pb002220, Cs2g_pb023760, Cs2g_pb000340, Cs5g_pb019310, Cs2g_pb000360, Cs1g_pb009740, Cs5g_pb016280, Cs7g_pb004440, Cs1g_pb021110, Cs1g_pb024880, Cs8g_pb014940, Cs7g_pb026130, Cs7g_pb002280, Cs3g_pb005560, Cs4g_pb005770, Cs7g_pb017070, Cs2g_pb004480, CsUn_pb0…	0.106771
Phagosome	Blue	20	2152	72	9007	0.257419	1.16261	[Cs8g_pb019860, Cs1g_pb007170, Cs6g_pb019340, Cs1g_pb023810, Cs4g_pb001760, Cs2g_pb011230, Cs7g_pb022410, Cs4g_pb005620, Cs2g_pb022930, Cs4g_pb023530, Cs8g_pb007710, Cs8g_pb005840, Cs2g_pb006700, Cs7g_pb011070, Cs5g_pb013600, Cs8g_pb008840, Cs3g_pb018110, Cs7g_pb011100, Cs3g_pb015100, Cs7g_pb002140]	0.894637
Peroxisome	Blue	35	2152	103	9007	0.0128885	1.42223	[Cs7g_pb004900, Cs2g_pb010990, Cs2g_pb008690, Cs2g_pb007880, Cs3g_pb028670, Cs3g_pb028690, Cs5g_pb007490, Cs5g_pb014000, Cs9g_pb005500, Cs6g_pb013830, Cs2g_pb001550, Cs1g_pb016070, Cs3g_pb021270, Cs1g_pb016090, Cs4g_pb010570, Cs1g_pb003780, Cs5g_pb018080, Cs8g_pb010390, Cs6g_pb014490, Cs3g_pb028740, Cs6g_pb017620, Cs6g_pb014450, CsUn_pb003710, Cs5g_pb010830, Cs4g_pb019630, Cs7g_pb025070, Cs2g_pb0…	0.113848
Exosome	Blue	135	2152	575	9007	0.611879	0.982661	[Cs2g_pb007240, Cs8g_pb015890, Cs2g_pb016110, Cs6g_pb016560, Cs3g_pb024790, Cs8g_pb005840, Cs3g_pb000980, CsUn_pb034190, Cs3g_pb029600, Cs5g_pb009180, Cs5g_pb014000, Cs9g_pb005500, Cs8g_pb008790, Cs3g_pb021270, Cs1g_pb020200, Cs3g_pb015710, Cs7g_pb002040, Cs2g_pb007090, Cs5g_pb030290, CsUn_pb032720, Cs7g_pb026130, Cs6g_pb000420, Cs4g_pb005770, Cs8g_pb019720, Cs8g_pb021000, Cs5g_pb003580, Cs9g_pb0…	1.31029
Plant-pathogen interaction	Blue	26	2152	214	9007	0.999996	0.508508	[Cs3g_pb001170, Cs3g_pb007470, Cs3g_pb001230, Cs5g_pb028370, Cs8g_pb007720, Cs4g_pb006470, Cs8g_pb008610, Cs7g_pb008320, Cs4g_pb021310, Cs4g_pb012870, Cs3g_pb010540, Cs5g_pb021030, Cs2g_pb008420, Cs1g_pb011860, Cs5g_pb027390, Cs3g_pb026860, Cs5g_pb011420, Cs3g_pb001520, CsUn_pb051070, Cs4g_pb000740, Cs4g_pb021300, Cs5g_pb013140, Cs3g_pb018470, Cs3g_pb012150, Cs8g_pb015200, Cs6g_pb020330]	1.02912
Circadian rhythm - plant	Blue	6	2152	45	9007	0.973856	0.558055	[Cs3g_pb019010, Cs5g_pb013690, Cs2g_pb016310, Cs2g_pb017670, Cs9g_pb010750, Cs9g_pb010230]	1.15339
Cytoskeleton proteins	Blue	27	2152	154	9007	0.978128	0.733805	[Cs1g_pb016840, CsUn_pb000890, Cs2g_pb013020, Cs7g_pb022410, CsUn_pb000390, Cs7g_pb020310, Cs4g_pb008370, Cs7g_pb005930, Cs3g_pb007530, Cs7g_pb007870, Cs5g_pb012280, Cs7g_pb027280, Cs5g_pb020230, Cs7g_pb020290, Cs7g_pb024490, Cs4g_pb006320, Cs4g_pb008420, Cs1g_pb014290, Cs9g_pb009330, Cs4g_pb005170, Cs4g_pb006080, Cs5g_pb013300, Cs1g_pb015220, Cs4g_pb022410, CsUn_pb010020, Cs1g_pb000860, Cs4g_pb0…	1.13936
Transcription	Blue	2	2152	5	9007	0.343832	1.67416	[Cs3g_pb024710, Cs3g_pb024720]	1.12142
Protein processing	Blue	1	2152	11	9007	0.95047	0.380492	[Cs4g_pb008520]	1.20658
Transport	Blue	4	2152	9	9007	0.145546	1.86018	[Cs2g_pb020590, Cs4g_pb020110, Cs3g_pb006090, Cs7g_pb025270]	0.717577
Enzymes with EC numbers	Blue	70	2152	293	9007	0.523533	0.999927	[Cs1g_pb012780, Cs3g_pb005350, Cs4g_pb004550, Cs7g_pb026850, Cs8g_pb021010, Cs7g_pb001870, Cs8g_pb004710, Cs2g_pb009900, Cs9g_pb005660, CsUn_pb036200, Cs1g_pb005840, Cs7g_pb011320, Cs5g_pb019650, Cs7g_pb024590, Cs2g_pb007290, Cs8g_pb016250, Cs6g_pb018690, Cs3g_pb024680, Cs3g_pb004730, Cs1g_pb019000, Cs9g_pb004260, Cs2g_pb008620, Cs6g_pb009790, Cs6g_pb005270, Cs3g_pb018690, Cs5g_pb000830, Cs7g_pb0…	1.24707
Amino acid metabolism	Blue	1	2152	5	9007	0.744739	0.837082	[Cs2g_pb008370]	1.28361
Structural proteins	Blue	2	2152	12	9007	0.820138	0.697568	[Cs6g_pb012820, Cs3g_pb022580]	1.25992
Signaling proteins	Blue	5	2152	22	9007	0.632399	0.951229	[Cs2g_pb007260, Cs9g_pb016390, Cs3g_pb023320, Cs4g_pb005460, Cs2g_pb025060]	1.3144
General function prediction only	Blue	3	2152	7	9007	0.220887	1.79375	[Cs6g_pb006190, Cs3g_pb006810, Cs7g_pb016570]	0.883547
Function unknown	Blue	7	2152	31	9007	0.636564	0.945092	[Cs1g_pb000680, CsUn_pb049530, Cs7g_pb023820, Cs5g_pb009100, Cs1g_pb016700, Cs7g_pb006510, Cs7g_pb018770]	1.31021
Others	Blue	1	2152	1	9007	0.238925	4.18541	[Cs5g_pb025530]	0.888634
Others	Blue	3	2152	20	9007	0.88971	0.627811	[Cs7g_pb007750, Cs6g_pb011700, Cs3g_pb015300]	1.27445
Metabolism	Blue	568	2152	2851	9007	1	0.833852	[Cs4g_pb011800, Cs5g_pb001450, Cs5g_pb003630, Cs2g_pb004370, Cs2g_pb007880, Cs8g_pb019450, Cs5g_pb001690, Cs2g_pb016110, Cs3g_pb024790, Cs7g_pb011160, Cs6g_pb019430, Cs6g_pb010850, Cs2g_pb022910, Cs5g_pb009180, Cs9g_pb005500, Cs1g_pb000430, Cs8g_pb007220, Cs3g_pb021270, Cs3g_pb021390, Cs7g_pb001230, Cs7g_pb025320, Cs9g_pb014210, Cs1g_pb024880, Cs4g_pb000910, Cs1g_pb008170, Cs5g_pb027850, Cs1g_pb0…	1
Genetic Information Processing	Blue	459	2152	1623	9007	3.68e-06	1.18367	[Cs4g_pb026180, Cs6g_pb017250, CsUn_pb031590, Cs2g_pb017440, Cs5g_pb033040, Cs9g_pb005620, Cs8g_pb006250, Cs4g_pb021970, Cs2g_pb019740, Cs4g_pb021730, Cs3g_pb015710, Cs2g_pb004380, Cs4g_pb011810, Cs4g_pb008640, Cs6g_pb015180, Cs7g_pb003640, CsUn_pb000500, CsUn_pb052060, Cs6g_pb017120, Cs5g_pb013300, Cs1g_pb010470, Cs9g_pb005630, Cs8g_pb012810, Cs6g_pb003090, Cs5g_pb010030, CsUn_pb032670, CsUn_pb0…	0.000111
Environmental Information Processing	Blue	82	2152	418	9007	0.98594	0.821061	[Cs6g_pb003600, CsUn_pb031870, Cs3g_pb001230, Cs7g_pb013220, Cs5g_pb012860, Cs5g_pb026590, Cs7g_pb015240, Cs1g_pb018000, CsUn_pb020820, Cs4g_pb015000, Cs9g_pb021060, Cs3g_pb022930, Cs6g_pb011260, Cs3g_pb016280, Cs7g_pb013300, Cs3g_pb008390, Cs7g_pb026330, CsUn_pb034300, Cs2g_pb007090, Cs4g_pb009810, Cs7g_pb013190, Cs5g_pb021030, CsUn_pb001070, Cs2g_pb013570, Cs2g_pb010580, Cs2g_pb011230, Cs1g_pb0…	1.10592
Cellular Processes	Blue	113	2152	347	9007	0.000115	1.36297	[Cs7g_pb004900, Cs6g_pb020140, Cs2g_pb008690, Cs2g_pb007880, Cs5g_pb028530, Cs8g_pb005840, Cs8g_pb004630, CsUn_pb034190, Cs5g_pb014000, Cs9g_pb005500, Cs1g_pb016070, Cs3g_pb021270, Cs1g_pb003780, Cs1g_pb024880, Cs7g_pb026130, Cs7g_pb002280, Cs4g_pb005770, Cs8g_pb021000, Cs2g_pb011230, Cs6g_pb016670, Cs9g_pb002080, Cs6g_pb014490, Cs5g_pb010830, Cs8g_pb008840, Cs4g_pb010560, Cs9g_pb019750, Cs2g_pb0…	0.00244373
Organismal Systems	Blue	32	2152	259	9007	0.999999	0.517116	[Cs3g_pb001170, Cs3g_pb007470, Cs2g_pb016310, Cs3g_pb001230, Cs5g_pb028370, Cs8g_pb007720, Cs4g_pb006470, Cs8g_pb008610, Cs3g_pb019010, Cs7g_pb008320, Cs4g_pb021310, Cs5g_pb013690, Cs4g_pb012870, Cs9g_pb010750, Cs9g_pb010230, Cs3g_pb010540, Cs5g_pb021030, Cs2g_pb008420, Cs1g_pb011860, Cs5g_pb027390, Cs3g_pb026860, Cs2g_pb017670, Cs5g_pb011420, Cs3g_pb001520, CsUn_pb051070, Cs4g_pb000740, Cs4g_pb0…	1.02415
Brite Hierarchies	Blue	1592	2152	6305	9007	1.84e-06	1.05681	[Cs5g_pb001450, Cs5g_pb024570, Cs1g_pb012300, CsUn_pb031590, Cs6g_pb010850, Cs5g_pb033040, Cs9g_pb005620, Cs2g_pb003030, Cs6g_pb009860, Cs8g_pb011850, Cs9g_pb018940, Cs4g_pb008400, Cs8g_pb017140, Cs2g_pb004380, Cs2g_pb007890, Cs2g_pb005230, Cs5g_pb026760, Cs7g_pb017950, CsUn_pb052060, Cs4g_pb003190, Cs7g_pb015770, Cs2g_pb014180, Cs6g_pb010860, Cs5g_pb008070, Cs9g_pb002120, Cs9g_pb005630, Cs5g_pb0…	6.49e-05
Not Included in Pathway or Brite	Blue	99	2152	431	9007	0.695491	0.961382	[Cs1g_pb012780, Cs3g_pb005350, Cs4g_pb004550, Cs8g_pb021010, Cs7g_pb023820, Cs7g_pb001870, Cs6g_pb011700, Cs7g_pb016570, Cs3g_pb024710, Cs1g_pb005840, Cs7g_pb011320, Cs5g_pb019650, Cs6g_pb006190, Cs7g_pb024590, Cs2g_pb025060, Cs4g_pb008520, Cs6g_pb018690, Cs3g_pb024680, Cs9g_pb004260, Cs2g_pb008620, Cs1g_pb000680, Cs3g_pb024720, Cs4g_pb020110, Cs6g_pb005270, Cs7g_pb006510, Cs5g_pb018030, Cs3g_pb0…	1.30482
Carbohydrate metabolism	Blue	183	2152	802	9007	0.784869	0.955025	[Cs4g_pb011800, Cs7g_pb019560, Cs7g_pb021760, Cs2g_pb010770, Cs9g_pb020730, Cs2g_pb007880, Cs4g_pb003620, Cs3g_pb029560, Cs2g_pb016110, Cs1g_pb019210, Cs7g_pb011160, Cs6g_pb019430, Cs7g_pb015240, Cs7g_pb011600, Cs7g_pb008540, Cs1g_pb016070, Cs8g_pb007220, Cs5g_pb022310, Cs4g_pb005800, Cs1g_pb003780, Cs7g_pb021480, Cs6g_pb010900, Cs3g_pb009140, Cs2g_pb011230, Cs5g_pb003580, Cs5g_pb028380, Cs9g_pb0…	1.27017
Energy metabolism	Blue	83	2152	453	9007	0.998583	0.766863	[Cs2g_pb011540, Cs8g_pb017990, Cs4g_pb001480, Cs8g_pb015170, Cs1g_pb011850, Cs5g_pb001690, Cs1g_pb019210, Cs3g_pb003410, Cs4g_pb025210, Cs9g_pb020490, Cs8g_pb005840, Cs4g_pb021050, Cs9g_pb003760, Cs2g_pb023840, Cs2g_pb002420, Cs6g_pb015910, Cs5g_pb022310, Cs7g_pb001230, Cs7g_pb021480, CsUn_pb053510, Cs6g_pb019340, Cs4g_pb009890, Cs1g_pb018670, Cs4g_pb006060, Cs9g_pb020020, Cs7g_pb020720, Cs7g_pb0…	1.06382
Lipid metabolism	Blue	89	2152	408	9007	0.857397	0.912994	[Cs5g_pb001450, Cs6g_pb002310, Cs4g_pb003780, Cs4g_pb003620, Cs2g_pb016110, Cs6g_pb016560, Cs7g_pb011160, CsUn_pb007440, Cs7g_pb012890, Cs2g_pb022910, Cs5g_pb014000, Cs9g_pb005420, Cs9g_pb005500, Cs7g_pb011600, Cs4g_pb015200, Cs3g_pb021270, Cs8g_pb011210, Cs7g_pb006080, Cs8g_pb013870, Cs1g_pb003780, Cs7g_pb023780, Cs1g_pb024880, Cs7g_pb020120, Cs2g_pb008780, Cs2g_pb010540, Cs7g_pb020360, Cs8g_pb0…	1.24499
Nucleotide metabolism	Blue	44	2152	154	9007	0.102165	1.19583	[Cs7g_pb017480, Cs2g_pb013500, Cs5g_pb003630, Cs2g_pb010770, CsUn_pb053560, CsUn_pb047100, Cs8g_pb012680, Cs3g_pb024790, Cs8g_pb006950, CsUn_pb046910, Cs7g_pb011560, Cs4g_pb016630, Cs1g_pb000430, Cs2g_pb021880, Cs2g_pb021560, Cs9g_pb016170, Cs9g_pb019440, Cs2g_pb026670, Cs7g_pb026870, Cs9g_pb014210, Cs1g_pb016510, Cs6g_pb004820, Cs3g_pb023190, Cs1g_pb022910, Cs7g_pb020840, CsUn_pb031440, Cs1g_pb0…	0.569973
Amino acid metabolism	Blue	113	2152	531	9007	0.935553	0.89068	[Cs7g_pb021120, Cs8g_pb019450, Cs4g_pb005520, Cs5g_pb001690, Cs3g_pb029560, Cs8g_pb002850, Cs2g_pb016110, Cs7g_pb011160, Cs5g_pb009180, Cs2g_pb023840, Cs7g_pb021480, Cs1g_pb016850, Cs7g_pb020840, Cs3g_pb000290, Cs5g_pb028380, Cs9g_pb001520, Cs4g_pb024150, Cs6g_pb015220, Cs5g_pb006290, Cs9g_pb007770, Cs5g_pb012690, Cs3g_pb017680, Cs1g_pb000200, Cs8g_pb006380, Cs1g_pb003030, Cs5g_pb000140, Cs4g_pb0…	1.23191
Metabolism of other amino acids	Blue	55	2152	259	9007	0.863051	0.888793	[CsUn_pb031830, Cs3g_pb028150, Cs5g_pb001690, Cs3g_pb029560, Cs7g_pb005350, Cs7g_pb008540, Cs7g_pb011560, Cs3g_pb021390, Cs3g_pb021070, Cs1g_pb003780, Cs5g_pb027850, Cs7g_pb001660, Cs4g_pb022770, Cs6g_pb010860, Cs3g_pb022980, Cs3g_pb003760, Cs5g_pb012690, Cs3g_pb017680, Cs8g_pb004880, Cs4g_pb017310, Cs5g_pb014790, Cs1g_pb000400, Cs3g_pb021060, Cs2g_pb029110, Cs1g_pb003350, Cs2g_pb029350, Cs5g_pb0…	1.24467
Glycan biosynthesis and metabolism	Blue	26	2152	112	9007	0.603744	0.971613	[Cs3g_pb029140, Cs6g_pb005820, Cs7g_pb019980, Cs4g_pb008310, Cs1g_pb005070, Cs5g_pb024590, Cs5g_pb029660, Cs7g_pb022950, Cs2g_pb007320, Cs5g_pb015870, Cs2g_pb003510, Cs6g_pb012500, Cs3g_pb013590, Cs3g_pb008450, Cs2g_pb013410, Cs2g_pb012780, Cs6g_pb019860, Cs5g_pb011300, Cs3g_pb001960, Cs5g_pb023070, Cs2g_pb028500, Cs7g_pb026120, Cs6g_pb004240, Cs6g_pb003350, Cs5g_pb026500, Cs1g_pb009670]	1.33327
Metabolism of cofactors and vitamins	Blue	69	2152	344	9007	0.963217	0.839515	[Cs2g_pb007240, Cs2g_pb004370, Cs4g_pb002850, Cs9g_pb020370, Cs1g_pb018960, Cs5g_pb028090, CsUn_pb001100, Cs4g_pb023350, CsUn_pb014530, Cs1g_pb005240, CsUn_pb034100, Cs7g_pb025320, Cs7g_pb023780, Cs6g_pb004820, Cs2g_pb026090, Cs7g_pb023870, Cs1g_pb016850, Cs4g_pb012500, Cs5g_pb006210, Cs7g_pb006830, Cs5g_pb010750, Cs9g_pb001440, Cs7g_pb011290, Cs3g_pb003760, Cs3g_pb002990, Cs4g_pb026010, Cs7g_pb0…	1.19416
Metabolism of terpenoids and polyketides	Blue	52	2152	256	9007	0.926695	0.850161	[CsUn_pb000370, Cs5g_pb001130, Cs8g_pb015490, Cs2g_pb007840, Cs2g_pb016110, Cs6g_pb010850, Cs1g_pb017310, Cs2g_pb002900, Cs4g_pb023350, Cs7g_pb010750, Cs7g_pb008100, Cs8g_pb009120, Cs9g_pb018450, Cs8g_pb014600, Cs5g_pb028740, Cs3g_pb011700, Cs7g_pb000010, Cs9g_pb016800, CsUn_pb013180, CsUn_pb013130, Cs5g_pb017740, Cs1g_pb004920, CsUn_pb036310, Cs3g_pb013040, Cs5g_pb018110, Cs7g_pb016620, Cs3g_pb0…	1.25133
Biosynthesis of other secondary metabolites	Blue	48	2152	356	9007	1	0.564325	[CsUn_pb031830, Cs2g_pb012970, Cs8g_pb020860, Cs4g_pb002790, Cs1g_pb013930, Cs1g_pb019530, Cs1g_pb015170, Cs1g_pb018960, Cs9g_pb008950, Cs7g_pb005350, Cs1g_pb024040, CsUn_pb014530, Cs2g_pb023840, Cs7g_pb015620, Cs1g_pb020540, Cs9g_pb012950, Cs8g_pb016720, Cs9g_pb010750, Cs7g_pb023780, Cs6g_pb006570, Cs7g_pb027140, Cs7g_pb025380, Cs4g_pb000910, Cs1g_pb003580, Cs6g_pb006550, Cs1g_pb008170, Cs8g_pb0…	1.00952
Transcription	Blue	76	2152	285	9007	0.148086	1.11611	[Cs7g_pb021560, Cs2g_pb010050, CsUn_pb031030, Cs7g_pb006600, Cs4g_pb008430, Cs4g_pb026100, Cs8g_pb004510, Cs8g_pb005640, Cs8g_pb006250, Cs2g_pb027760, Cs4g_pb021970, Cs4g_pb021410, Cs4g_pb021730, Cs3g_pb015270, Cs1g_pb022740, Cs1g_pb020120, Cs1g_pb006210, Cs9g_pb012110, Cs4g_pb010270, Cs7g_pb002480, Cs8g_pb019120, Cs2g_pb004460, Cs7g_pb010520, Cs6g_pb012510, Cs2g_pb027810, Cs7g_pb010720, CsUn_pb0…	0.713505
Translation	Blue	179	2152	652	9007	0.0160826	1.14906	[Cs3g_pb014900, Cs4g_pb001160, Cs8g_pb019730, Cs6g_pb017250, CsUn_pb031590, Cs9g_pb005580, Cs9g_pb001530, Cs3g_pb021830, Cs4g_pb026100, Cs5g_pb013830, Cs6g_pb015750, Cs3g_pb001830, Cs9g_pb005620, Cs9g_pb003600, Cs2g_pb019740, Cs4g_pb013300, Cs6g_pb004690, Cs7g_pb002040, Cs4g_pb011810, Cs4g_pb008640, Cs8g_pb019720, Cs4g_pb002660, Cs7g_pb019730, Cs7g_pb024640, Cs8g_pb020150, Cs4g_pb010320, CsUn_pb0…	0.136381
Folding, sorting and degradation	Blue	198	2152	610	9007	4.02e-07	1.35854	[Cs4g_pb026180, Cs8g_pb015890, Cs9g_pb000720, Cs2g_pb017440, Cs5g_pb033720, Cs8g_pb005600, Cs4g_pb008080, Cs3g_pb015710, CsUn_pb045190, Cs2g_pb014740, Cs2g_pb004380, Cs6g_pb015180, Cs4g_pb004840, Cs7g_pb003640, Cs5g_pb030340, Cs5g_pb013300, Cs1g_pb010470, Cs8g_pb012810, Cs2g_pb025990, Cs6g_pb003090, Cs5g_pb019880, Cs2g_pb003260, Cs3g_pb011460, Cs6g_pb000260, Cs8g_pb017820, Cs8g_pb018580, Cs8g_pb0…	2.84e-05
Replication and repair	Blue	26	2152	157	9007	0.990557	0.693125	[Cs4g_pb025150, Cs5g_pb024490, CsUn_pb031670, Cs4g_pb013840, Cs2g_pb004990, Cs4g_pb006250, Cs3g_pb021010, Cs5g_pb033040, Cs8g_pb002670, Cs5g_pb010780, Cs2g_pb020010, Cs6g_pb001380, Cs8g_pb010220, Cs7g_pb008240, Cs5g_pb003220, Cs8g_pb014770, Cs2g_pb007810, Cs2g_pb020900, Cs7g_pb009420, Cs7g_pb007240, Cs5g_pb012990, CsUn_pb033360, Cs5g_pb017780, Cs2g_pb028240, Cs4g_pb018380, Cs1g_pb021320]	1.08246
Membrane transport	Blue	6	2152	32	9007	0.811526	0.784764	[Cs9g_pb021070, Cs9g_pb021060, Cs9g_pb014080, Cs7g_pb001780, Cs2g_pb007090, Cs4g_pb011050]	1.26503
Signal transduction	Blue	76	2152	386	9007	0.980996	0.82407	[Cs6g_pb003600, CsUn_pb031870, Cs3g_pb001230, Cs7g_pb013220, Cs5g_pb012860, Cs5g_pb026590, Cs7g_pb015240, Cs1g_pb018000, CsUn_pb020820, Cs4g_pb015000, Cs3g_pb022930, Cs6g_pb011260, Cs3g_pb016280, Cs7g_pb013300, Cs3g_pb008390, Cs7g_pb026330, CsUn_pb034300, Cs4g_pb009810, Cs7g_pb013190, Cs5g_pb021030, CsUn_pb001070, Cs2g_pb013570, Cs2g_pb010580, Cs2g_pb011230, Cs1g_pb014710, Cs8g_pb000680, Cs5g_pb0…	1.12417
Transport and catabolism	Blue	113	2152	347	9007	0.000115	1.36297	[Cs7g_pb004900, Cs6g_pb020140, Cs2g_pb008690, Cs2g_pb007880, Cs5g_pb028530, Cs8g_pb005840, Cs8g_pb004630, CsUn_pb034190, Cs5g_pb014000, Cs9g_pb005500, Cs1g_pb016070, Cs3g_pb021270, Cs1g_pb003780, Cs1g_pb024880, Cs7g_pb026130, Cs7g_pb002280, Cs4g_pb005770, Cs8g_pb021000, Cs2g_pb011230, Cs6g_pb016670, Cs9g_pb002080, Cs6g_pb014490, Cs5g_pb010830, Cs8g_pb008840, Cs4g_pb010560, Cs9g_pb019750, Cs2g_pb0…	0.00244373
Environmental adaptation	Blue	32	2152	259	9007	0.999999	0.517116	[Cs3g_pb001170, Cs3g_pb007470, Cs2g_pb016310, Cs3g_pb001230, Cs5g_pb028370, Cs8g_pb007720, Cs4g_pb006470, Cs8g_pb008610, Cs3g_pb019010, Cs7g_pb008320, Cs4g_pb021310, Cs5g_pb013690, Cs4g_pb012870, Cs9g_pb010750, Cs9g_pb010230, Cs3g_pb010540, Cs5g_pb021030, Cs2g_pb008420, Cs1g_pb011860, Cs5g_pb027390, Cs3g_pb026860, Cs2g_pb017670, Cs5g_pb011420, Cs3g_pb001520, CsUn_pb051070, Cs4g_pb000740, Cs4g_pb0…	1.02415
Protein families: metabolism	Blue	361	2152	1529	9007	0.623091	0.988184	[Cs4g_pb011800, Cs2g_pb011100, Cs5g_pb001450, Cs6g_pb005820, CsUn_pb053940, Cs6g_pb017370, Cs5g_pb028370, Cs6g_pb010850, Cs1g_pb017310, Cs8g_pb004630, Cs2g_pb022910, Cs6g_pb015750, Cs2g_pb002500, Cs2g_pb025740, Cs9g_pb005500, Cs3g_pb022930, Cs6g_pb011260, CsUn_pb036480, Cs3g_pb021270, Cs5g_pb010040, Cs4g_pb013300, Cs5g_pb009730, Cs3g_pb015710, Cs6g_pb020540, Cs5g_pb024220, Cs5g_pb026760, Cs5g_pb0…	1.32095
Protein families: genetic information processing	Blue	1154	2152	4282	9007	5.57e-11	1.12797	[Cs5g_pb024570, Cs1g_pb012300, Cs6g_pb017250, CsUn_pb031590, Cs2g_pb017440, Cs3g_pb022010, Cs5g_pb033040, Cs9g_pb005620, Cs8g_pb006250, Cs2g_pb003030, Cs6g_pb009860, Cs3g_pb015710, Cs8g_pb011850, Cs9g_pb018940, Cs4g_pb008400, Cs2g_pb004380, Cs4g_pb011810, Cs4g_pb008640, Cs2g_pb005230, Cs7g_pb017950, CsUn_pb052060, Cs4g_pb003190, Cs7g_pb015770, Cs3g_pb025530, Cs5g_pb008070, Cs9g_pb002120, Cs9g_pb0…	1.18e-08
Protein families: signaling and cellular processes	Blue	333	2152	1427	9007	0.715266	0.976693	[Cs2g_pb011580, Cs3g_pb011910, Cs8g_pb015770, Cs8g_pb015890, Cs7g_pb020310, Cs2g_pb016110, Cs3g_pb024790, Cs8g_pb005840, Cs5g_pb033720, Cs3g_pb007530, CsUn_pb034190, Cs5g_pb009180, Cs7g_pb007570, Cs9g_pb005500, Cs7g_pb011600, Cs8g_pb008790, Cs3g_pb021270, Cs1g_pb002170, Cs5g_pb015050, Cs3g_pb015710, Cs8g_pb011850, Cs2g_pb007090, Cs6g_pb001220, Cs2g_pb016920, Cs8g_pb017140, Cs2g_pb007890, Cs4g_pb0…	1.31858
Unclassified: metabolism	Blue	74	2152	326	9007	0.716857	0.950062	[Cs1g_pb012780, Cs2g_pb008370, Cs3g_pb005350, Cs4g_pb004550, Cs7g_pb026850, Cs8g_pb021010, Cs7g_pb001870, Cs8g_pb004710, Cs6g_pb011700, Cs2g_pb009900, Cs9g_pb005660, CsUn_pb036200, Cs1g_pb005840, Cs7g_pb011320, Cs5g_pb019650, Cs7g_pb024590, Cs2g_pb007290, Cs8g_pb016250, Cs6g_pb018690, Cs3g_pb024680, Cs3g_pb004730, Cs1g_pb019000, Cs9g_pb004260, Cs2g_pb008620, Cs6g_pb009790, Cs6g_pb005270, Cs3g_pb0…	1.29892
Unclassified: genetic information processing	Blue	4	2152	21	9007	0.77563	0.797221	[Cs3g_pb024710, Cs3g_pb024720, Cs4g_pb008520, Cs5g_pb025530]	1.26487
Unclassified: signaling and cellular processes	Blue	11	2152	46	9007	0.555741	1.00086	[Cs2g_pb007260, Cs2g_pb020590, Cs4g_pb020110, Cs6g_pb012820, Cs9g_pb016390, Cs3g_pb022580, Cs3g_pb006090, Cs7g_pb025270, Cs3g_pb023320, Cs4g_pb005460, Cs2g_pb025060]	1.29469
Poorly characterized	Blue	10	2152	38	9007	0.423683	1.10142	[Cs1g_pb000680, CsUn_pb049530, Cs7g_pb023820, Cs6g_pb006190, Cs5g_pb009100, Cs1g_pb016700, Cs7g_pb006510, Cs3g_pb006810, Cs7g_pb016570, Cs7g_pb018770]	1.19761
Glycolysis / Gluconeogenesis	Turquoise	34	2247	142	9007	0.641485	0.959771	[Cs7g_pb015280, Cs6g_pb006710, Cs5g_pb007310, Cs2g_pb012770, Cs5g_pb002360, Cs3g_pb022390, CsUn_pb048610, Cs9g_pb004130, Cs4g_pb000470, Cs9g_pb001570, Cs5g_pb032090, Cs1g_pb003740, Cs6g_pb011060, Cs5g_pb015010, Cs9g_pb011420, Cs9g_pb017360, Cs3g_pb016820, Cs6g_pb006770, Cs9g_pb020600, CsUn_pb004440, Cs3g_pb013940, Cs7g_pb021730, Cs2g_pb016520, Cs2g_pb011670, Cs9g_pb001600, Cs6g_pb017420, Cs6g_pb0…	1.23756
Citrate cycle (TCA cycle)	Turquoise	6	2247	62	9007	0.999371	0.387915	[Cs3g_pb008100, Cs2g_pb006160, CsUn_pb010170, Cs7g_pb021730, Cs5g_pb015010, Cs1g_pb022780]	1.01805
Pentose phosphate pathway	Turquoise	12	2247	60	9007	0.851124	0.801691	[Cs8g_pb011180, Cs2g_pb018660, Cs2g_pb001670, Cs2g_pb018650, Cs2g_pb011670, Cs5g_pb013570, Cs2g_pb021400, Cs7g_pb012010, Cs4g_pb000470, Cs2g_pb011400, Cs7g_pb007360, Cs3g_pb012000]	1.13137
Pentose and glucuronate interconversions	Turquoise	23	2247	114	9007	0.904552	0.808724	[Cs4g_pb005530, Cs3g_pb012610, CsUn_pb031530, Cs7g_pb004820, Cs6g_pb006710, CsUn_pb047110, Cs3g_pb024180, Cs4g_pb007720, CsUn_pb031490, Cs9g_pb007970, Cs3g_pb008740, Cs6g_pb005390, Cs5g_pb022420, Cs6g_pb006740, Cs2g_pb003470, Cs6g_pb020510, Cs6g_pb006720, Cs2g_pb026570, Cs6g_pb005400, Cs5g_pb032060, Cs5g_pb004720, Cs6g_pb006770, Cs6g_pb020110]	1.10782
Fructose and mannose metabolism	Turquoise	10	2247	64	9007	0.974597	0.626321	[Cs5g_pb002990, CsUn_pb004440, Cs6g_pb006690, Cs5g_pb001160, Cs5g_pb011330, Cs2g_pb011670, CsUn_pb048610, Cs9g_pb011420, Cs7g_pb027220, Cs1g_pb023880]	1.05703
Galactose metabolism	Turquoise	11	2247	58	9007	0.889338	0.760224	[Cs4g_pb006750, CsUn_pb038890, CsUn_pb004440, Cs2g_pb012790, Cs1g_pb017170, Cs5g_pb005690, Cs4g_pb009220, Cs6g_pb012380, Cs7g_pb025210, Cs1g_pb017200, Cs4g_pb004480]	1.12718
Ascorbate and aldarate metabolism	Turquoise	21	2247	54	9007	0.016215	1.55884	[Cs9g_pb017520, Cs1g_pb015430, Cs1g_pb015420, Cs7g_pb020020, Cs7g_pb004820, Cs6g_pb006710, Cs4g_pb001420, Cs8g_pb005430, Cs5g_pb011000, Cs2g_pb028830, Cs2g_pb002330, Cs4g_pb017290, Cs6g_pb006740, Cs6g_pb020510, Cs6g_pb006720, Cs2g_pb026570, Cs6g_pb004640, Cs5g_pb000200, Cs5g_pb004720, Cs6g_pb006770, Cs4g_pb018340]	0.220929
Fatty acid biosynthesis	Turquoise	11	2247	72	9007	0.983571	0.612403	[Cs2g_pb000750, Cs2g_pb017900, Cs8g_pb001390, Cs3g_pb027170, Cs8g_pb019200, Cs5g_pb031510, Cs1g_pb003660, Cs7g_pb011990, Cs4g_pb020200, Cs5g_pb014290, Cs2g_pb016060]	1.04594
Fatty acid elongation	Turquoise	15	2247	29	9007	0.00171459	2.07334	[Cs8g_pb019200, Cs5g_pb007930, Cs4g_pb011900, Cs8g_pb018750, CsUn_pb051970, Cs8g_pb018880, Cs9g_pb004060, Cs1g_pb019760, Cs9g_pb004070, Cs4g_pb005350, Cs4g_pb019930, Cs7g_pb009510, Cs7g_pb006090, Cs9g_pb017100, Cs7g_pb024480]	0.0622968
Fatty acid degradation	Turquoise	11	2247	71	9007	0.980917	0.621028	[Cs5g_pb032090, Cs3g_pb022960, Cs8g_pb001390, Cs3g_pb027170, CsUn_pb053300, Cs3g_pb013940, Cs5g_pb011000, Cs2g_pb016520, Cs9g_pb010690, Cs2g_pb016060, Cs7g_pb019460]	1.0534
Cutin, suberine and wax biosynthesis	Turquoise	4	2247	27	9007	0.932909	0.593845	[Cs2g_pb020030, Cs8g_pb014900, Cs8g_pb014890, Cs1g_pb017100]	1.08178
Steroid biosynthesis	Turquoise	13	2247	34	9007	0.0597448	1.53264	[Cs5g_pb006650, Cs7g_pb000970, Cs2g_pb007630, Cs5g_pb027380, Cs7g_pb012590, CsUn_pb051080, Cs6g_pb011240, Cs5g_pb009160, Cs8g_pb003450, Cs6g_pb008340, Cs3g_pb012390, Cs8g_pb007560, Cs3g_pb014170]	0.465156
Ubiquinone and other terpenoid-quinone biosynthesis	Turquoise	16	2247	72	9007	0.745484	0.890768	[Cs3g_pb009740, Cs4g_pb002370, Cs1g_pb009260, Cs5g_pb023560, Cs3g_pb003200, Cs7g_pb013440, CsUn_pb046930, Cs2g_pb019360, Cs4g_pb022200, Cs6g_pb001080, Cs2g_pb003990, Cs4g_pb003610, Cs4g_pb002720, Cs1g_pb022510, Cs7g_pb002130, Cs5g_pb028920]	1.2128
Oxidative phosphorylation	Turquoise	28	2247	240	9007	1	0.467653	[Cs5g_pb004400, Cs4g_pb004210, Cs6g_pb002410, Cs4g_pb025190, Cs3g_pb024550, Cs7g_pb015360, CsUn_pb034240, Cs7g_pb006620, CsUn_pb009670, Cs5g_pb020650, Cs1g_pb022780, Cs1g_pb021230, Cs6g_pb002350, Cs3g_pb002070, Cs7g_pb021130, Cs4g_pb012700, Cs8g_pb011160, Cs1g_pb018570, CsUn_pb052160, Cs4g_pb000360, Cs2g_pb000750, Cs6g_pb003070, CsUn_pb009680, Cs3g_pb021160, Cs6g_pb002360, Cs1g_pb021240, Cs6g_pb0…	1.00461
Photosynthesis proteins	Turquoise	6	2247	87	9007	0.999998	0.276445	[Cs7g_pb013710, Cs4g_pb012700, Cs2g_pb001200, Cs2g_pb024030, Cs9g_pb019320, Cs9g_pb005100]	1.01395
Photosynthesis	Turquoise	3	2247	69	9007	0.999999	0.174281	[Cs4g_pb012700, Cs2g_pb001200, Cs9g_pb005100]	1.00926
Photosynthesis - antenna proteins	Turquoise	2	2247	17	9007	0.949558	0.471583	[Cs7g_pb013710, Cs9g_pb019320]	1.07256
Cytochrome P450	Turquoise	25	2247	105	9007	0.64364	0.954394	[Cs1g_pb009170, Cs1g_pb009070, Cs2g_pb015680, Cs1g_pb010000, Cs2g_pb017290, Cs1g_pb021530, Cs2g_pb019940, Cs1g_pb008790, Cs1g_pb009980, Cs5g_pb002770, Cs8g_pb017760, Cs1g_pb016410, Cs6g_pb018130, Cs2g_pb007630, Cs5g_pb009070, Cs7g_pb007980, Cs7g_pb028160, Cs1g_pb009950, Cs8g_pb014850, Cs4g_pb003610, Cs5g_pb031390, Cs1g_pb022770, Cs1g_pb000480, Cs8g_pb014830, Cs1g_pb023460]	1.23082
Arginine biosynthesis	Turquoise	7	2247	35	9007	0.806598	0.801691	[Cs7g_pb006570, Cs5g_pb030520, Cs1g_pb015710, Cs9g_pb006270, Cs4g_pb022250, Cs7g_pb005390, Cs4g_pb018890]	1.15683
Purine metabolism	Turquoise	24	2247	100	9007	0.625153	0.962029	[Cs3g_pb002060, CsUn_pb005860, Cs3g_pb002040, Cs5g_pb030550, Cs9g_pb007170, Cs2g_pb008760, Cs7g_pb017630, Cs9g_pb006240, Cs7g_pb012010, Cs9g_pb006100, Cs5g_pb007160, Cs9g_pb004220, Cs2g_pb021790, Cs7g_pb006570, Cs1g_pb001230, Cs2g_pb001660, Cs1g_pb017060, Cs5g_pb009230, Cs5g_pb009990, Cs1g_pb025290, Cs9g_pb019990, Cs7g_pb004040, Cs1g_pb008110, Cs7g_pb006590]	1.26188
Caffeine metabolism	Turquoise	1	2247	2	9007	0.436729	2.00423	[Cs7g_pb017630]	1.19009
Pyrimidine metabolism	Turquoise	18	2247	78	9007	0.690853	0.925028	[Cs9g_pb014010, Cs3g_pb002060, Cs3g_pb002040, Cs1g_pb013630, Cs4g_pb008150, Cs9g_pb006100, CsUn_pb004700, Cs1g_pb001230, Cs2g_pb020050, Cs1g_pb017060, Cs7g_pb012760, Cs3g_pb016060, Cs8g_pb008030, Cs9g_pb017590, Cs3g_pb015890, Cs7g_pb008590, Cs7g_pb004040, Cs5g_pb004940]	1.24468
Alanine, aspartate and glutamate metabolism	Turquoise	12	2247	54	9007	0.727394	0.890768	[Cs2g_pb009550, CsUn_pb004740, Cs9g_pb019700, Cs5g_pb030520, Cs1g_pb013630, Cs6g_pb002820, Cs5g_pb012130, Cs1g_pb015710, Cs9g_pb006270, Cs4g_pb022250, Cs7g_pb005390, Cs4g_pb018890]	1.2013
Glycine, serine and threonine metabolism	Turquoise	17	2247	85	9007	0.883997	0.801691	[Cs4g_pb003350, CsUn_pb004740, Cs2g_pb008200, Cs3g_pb022390, Cs9g_pb005270, Cs4g_pb021250, Cs1g_pb014450, CsUn_pb001850, Cs1g_pb003740, CsUn_pb034250, Cs2g_pb003430, Cs7g_pb016610, Cs1g_pb025170, Cs3g_pb016820, Cs5g_pb000650, Cs7g_pb005390, Cs2g_pb013920]	1.1336
Monobactam biosynthesis	Turquoise	3	2247	10	9007	0.472864	1.20254	[Cs3g_pb025120, Cs5g_pb024170, Cs9g_pb004220]	1.18488
Cysteine and methionine metabolism	Turquoise	32	2247	138	9007	0.715439	0.929497	[Cs5g_pb002000, Cs7g_pb023420, Cs4g_pb010910, Cs1g_pb018940, Cs5g_pb007310, Cs5g_pb023560, Cs3g_pb001670, Cs8g_pb004830, CsUn_pb002850, Cs4g_pb011080, Cs5g_pb013230, Cs2g_pb019360, Cs3g_pb000520, Cs7g_pb008620, Cs1g_pb025170, Cs4g_pb007900, CsUn_pb033830, Cs4g_pb018890, Cs6g_pb001970, Cs2g_pb006160, Cs2g_pb008580, Cs3g_pb029210, Cs3g_pb025590, Cs2g_pb017650, Cs9g_pb000410, Cs9g_pb004380, Cs3g_pb0…	1.20904
Valine, leucine and isoleucine degradation	Turquoise	10	2247	72	9007	0.992803	0.55673	[Cs8g_pb004780, Cs5g_pb011000, Cs5g_pb007630, Cs3g_pb029550, Cs7g_pb013510, Cs2g_pb020830, Cs5g_pb006060, Cs9g_pb010690, Cs9g_pb018550, Cs8g_pb004830]	1.03556
Valine, leucine and isoleucine biosynthesis	Turquoise	5	2247	32	9007	0.929709	0.626321	[CsUn_pb004420, Cs8g_pb004780, Cs9g_pb010730, Cs2g_pb012940, Cs8g_pb004830]	1.09555
Lysine biosynthesis	Turquoise	3	2247	16	9007	0.801813	0.751585	[Cs8g_pb008020, Cs3g_pb025120, Cs5g_pb024170]	1.18908
Lysine degradation	Turquoise	9	2247	44	9007	0.804427	0.819911	[Cs4g_pb005540, Cs3g_pb021760, Cs1g_pb017510, Cs5g_pb011000, Cs2g_pb023140, Cs4g_pb021250, Cs5g_pb008310, Cs3g_pb001460, CsUn_pb001850]	1.1691
Arginine and proline metabolism	Turquoise	16	2247	57	9007	0.339404	1.12518	[CsUn_pb006960, Cs5g_pb003650, Cs5g_pb025970, Cs8g_pb001210, Cs3g_pb027440, Cs4g_pb022250, Cs7g_pb017360, Cs6g_pb010890, Cs6g_pb017820, Cs5g_pb011000, Cs7g_pb008620, Cs5g_pb012130, Cs8g_pb007060, Cs4g_pb016470, Cs1g_pb000260, Cs4g_pb018890]	1.10433
Histidine metabolism	Turquoise	2	2247	17	9007	0.949558	0.471583	[Cs5g_pb011000, Cs2g_pb002270]	1.07256
Tyrosine metabolism	Turquoise	16	2247	75	9007	0.803592	0.855137	[Cs3g_pb013940, Cs3g_pb017900, Cs2g_pb016520, Cs5g_pb023560, Cs9g_pb005270, Cs7g_pb012480, Cs7g_pb013440, Cs9g_pb021300, Cs6g_pb016960, Cs3g_pb000210, Cs4g_pb022250, Cs5g_pb032090, Cs3g_pb022960, Cs2g_pb019360, Cs5g_pb000320, Cs4g_pb018890]	1.17573
Phenylalanine metabolism	Turquoise	13	2247	60	9007	0.766418	0.868499	[Cs3g_pb017900, Cs5g_pb023560, Cs9g_pb005270, Cs7g_pb012480, Cs8g_pb001210, Cs7g_pb013440, Cs3g_pb027440, Cs9g_pb021300, Cs6g_pb016960, Cs4g_pb022250, Cs2g_pb019360, Cs6g_pb003570, Cs4g_pb018890]	1.20201
Tryptophan metabolism	Turquoise	12	2247	57	9007	0.795968	0.843885	[Cs7g_pb002830, Cs3g_pb017900, Cs5g_pb011000, Cs7g_pb008520, Cs5g_pb010360, Cs7g_pb012480, Cs8g_pb001210, Cs3g_pb027440, Cs9g_pb021300, Cs1g_pb022640, Cs6g_pb015970, Cs4g_pb024020]	1.20501
Phenylalanine, tyrosine and tryptophan biosynthesis	Turquoise	19	2247	55	9007	0.0710141	1.38474	[Cs4g_pb004200, Cs5g_pb023560, Cs8g_pb016560, Cs2g_pb008100, Cs3g_pb028520, Cs9g_pb009790, Cs4g_pb022250, Cs2g_pb019360, Cs2g_pb017080, CsUn_pb034250, Cs2g_pb003430, Cs3g_pb022910, Cs1g_pb002400, Cs8g_pb014520, CsUn_pb032560, Cs1g_pb020320, Cs3g_pb018740, Cs7g_pb025590, Cs4g_pb018890]	0.483784
beta-Alanine metabolism	Turquoise	12	2247	57	9007	0.795968	0.843885	[Cs5g_pb031930, Cs2g_pb009550, Cs6g_pb017820, Cs5g_pb011000, Cs5g_pb007630, Cs3g_pb029550, Cs7g_pb013510, Cs9g_pb005270, Cs2g_pb020830, Cs4g_pb016470, Cs7g_pb017360, Cs6g_pb010890]	1.20501
Taurine and hypotaurine metabolism	Turquoise	2	2247	6	9007	0.464845	1.33615	[Cs2g_pb009550, Cs1g_pb002990]	1.20638
Phosphonate and phosphinate metabolism	Turquoise	2	2247	6	9007	0.464845	1.33615	[Cs7g_pb008640, Cs7g_pb028210]	1.20638
Selenocompound metabolism	Turquoise	4	2247	25	9007	0.903105	0.641353	[Cs3g_pb001590, Cs3g_pb001630, Cs1g_pb025570, Cs9g_pb004220]	1.1123
Cyanoamino acid metabolism	Turquoise	6	2247	56	9007	0.997831	0.429477	[Cs1g_pb002990, Cs8g_pb013900, Cs7g_pb017190, Cs7g_pb001630, Cs8g_pb011980, Cs6g_pb000480]	1.03093
D-Amino acid metabolism	Turquoise	2	2247	7	9007	0.553808	1.14527	[Cs8g_pb008020, Cs7g_pb005900]	1.24464
Glutathione metabolism	Turquoise	26	2247	112	9007	0.699576	0.930534	[Cs3g_pb008100, Cs8g_pb017210, Cs4g_pb009660, Cs2g_pb021400, Cs7g_pb003290, Cs1g_pb002990, Cs4g_pb020700, Cs2g_pb018650, CsUn_pb032140, Cs5g_pb013570, Cs9g_pb010150, Cs9g_pb010130, Cs3g_pb009440, Cs7g_pb020020, Cs5g_pb025970, Cs8g_pb017200, Cs8g_pb017220, Cs9g_pb006100, Cs5g_pb028060, Cs8g_pb005430, Cs1g_pb001230, Cs2g_pb018660, Cs3g_pb014110, Cs6g_pb004640, Cs7g_pb007360, Cs4g_pb014360]	1.21038
Starch and sucrose metabolism	Turquoise	28	2247	126	9007	0.790981	0.890768	[Cs3g_pb002060, Cs3g_pb002040, Cs7g_pb001630, CsUn_pb031470, Cs4g_pb009220, Cs4g_pb020580, Cs9g_pb020690, Cs6g_pb012380, Cs5g_pb014500, Cs6g_pb009440, Cs4g_pb001740, Cs4g_pb005750, CsUn_pb004440, Cs2g_pb010200, Cs7g_pb017190, Cs7g_pb022620, Cs2g_pb006980, Cs4g_pb009230, Cs3g_pb022480, Cs1g_pb017200, Cs5g_pb014510, Cs5g_pb007080, CsUn_pb038890, Cs8g_pb007210, Cs9g_pb002320, Cs8g_pb011980, Cs5g_pb0…	1.20583
N-Glycan biosynthesis	Turquoise	11	2247	39	9007	0.376902	1.13059	[Cs3g_pb010420, Cs2g_pb020330, Cs2g_pb026550, Cs2g_pb016300, Cs2g_pb010920, Cs7g_pb005510, Cs1g_pb022430, Cs8g_pb009270, Cs3g_pb013630, Cs8g_pb020810, Cs3g_pb027610]	1.12554
Other glycan degradation	Turquoise	7	2247	19	9007	0.173212	1.4768	[Cs7g_pb025810, Cs8g_pb003660, Cs1g_pb017170, Cs7g_pb025830, Cs1g_pb024400, Cs2g_pb012910, Cs8g_pb020950]	0.755206
Various types of N-glycan biosynthesis	Turquoise	8	2247	33	9007	0.603765	0.971747	[Cs3g_pb010420, Cs7g_pb004090, Cs2g_pb020330, Cs2g_pb016300, Cs1g_pb022430, Cs8g_pb009270, Cs2g_pb012910, Cs3g_pb027610]	1.25353
Other types of O-glycan biosynthesis	Turquoise	2	2247	9	9007	0.698526	0.890768	[Cs1g_pb015590, Cs3g_pb016200]	1.23804
Amino sugar and nucleotide sugar metabolism	Turquoise	43	2247	128	9007	0.0169208	1.34659	[Cs9g_pb017520, Cs5g_pb000680, Cs7g_pb001510, Cs7g_pb004820, Cs4g_pb001420, Cs8g_pb000770, Cs5g_pb005690, Cs8g_pb000790, Cs5g_pb004060, Cs2g_pb026910, Cs8g_pb000830, Cs6g_pb015630, Cs8g_pb000850, Cs6g_pb012100, Cs6g_pb010490, Cs6g_pb006690, Cs5g_pb011330, Cs2g_pb001790, Cs7g_pb012850, Cs7g_pb027220, Cs5g_pb025500, Cs2g_pb026570, Cs5g_pb000200, Cs5g_pb004720, Cs2g_pb012910, Cs5g_pb002990, Cs8g_pb0…	0.216985
Neomycin, kanamycin and gentamicin biosynthesis	Turquoise	1	2247	5	9007	0.761948	0.801691	[CsUn_pb004440]	1.2304
Glycosaminoglycan degradation	Turquoise	5	2247	14	9007	0.256795	1.43159	[Cs7g_pb000940, Cs1g_pb017170, Cs4g_pb004160, Cs5g_pb004830, Cs2g_pb012910]	0.948838
Glycosaminoglycan binding proteins	Turquoise	5	2247	11	9007	0.113648	1.82203	[Cs4g_pb022100, Cs4g_pb004160, Cs9g_pb013860, Cs5g_pb004830, Cs7g_pb027240]	0.619379
Glycosylphosphatidylinositol (GPI)-anchored proteins	Turquoise	8	2247	15	9007	0.0169989	2.13784	[Cs3g_pb002060, Cs6g_pb009440, Cs3g_pb002040, Cs7g_pb022620, Cs4g_pb020580, Cs5g_pb014490, Cs5g_pb014510, Cs5g_pb014500]	0.205876
Glycerolipid metabolism	Turquoise	23	2247	76	9007	0.172237	1.21309	[Cs2g_pb011980, Cs2g_pb011990, CsUn_pb031740, Cs6g_pb006710, Cs2g_pb012790, Cs2g_pb004670, Cs7g_pb027930, Cs2g_pb012480, Cs3g_pb022130, CsUn_pb003720, Cs4g_pb004250, CsUn_pb051080, Cs3g_pb016350, Cs5g_pb011000, Cs1g_pb005300, Cs6g_pb006740, Cs1g_pb011920, Cs6g_pb006720, Cs7g_pb025210, Cs1g_pb011900, Cs4g_pb001810, Cs5g_pb004700, Cs6g_pb006770]	0.766281
Inositol phosphate metabolism	Turquoise	21	2247	76	9007	0.334377	1.1076	[Cs7g_pb015070, Cs8g_pb016350, Cs1g_pb015430, Cs1g_pb015420, Cs3g_pb029550, Cs8g_pb004600, CsUn_pb048610, Cs7g_pb011590, Cs3g_pb024220, Cs7g_pb015550, Cs1g_pb017750, Cs7g_pb014140, CsUn_pb008930, Cs1g_pb003620, Cs4g_pb017290, Cs1g_pb007650, Cs9g_pb011420, Cs1g_pb020860, Cs6g_pb020340, Cs3g_pb015620, Cs4g_pb018340]	1.10446
Glycosylphosphatidylinositol (GPI)-anchor biosynthesis	Turquoise	4	2247	21	9007	0.807143	0.763515	[Cs8g_pb014040, CsUn_pb048480, Cs8g_pb013950, Cs6g_pb002780]	1.15005
Glycerophospholipid metabolism	Turquoise	28	2247	87	9007	0.077151	1.29008	[Cs2g_pb011980, Cs3g_pb026050, Cs5g_pb007690, Cs3g_pb022130, CsUn_pb003720, CsUn_pb008930, CsUn_pb051080, Cs2g_pb026830, Cs2g_pb001210, Cs7g_pb008640, Cs1g_pb005300, Cs5g_pb009990, CsUn_pb051800, Cs3g_pb018920, Cs7g_pb028210, Cs9g_pb011540, Cs5g_pb004700, Cs4g_pb019780, Cs2g_pb011990, Cs7g_pb027930, Cs7g_pb011590, Cs4g_pb021880, Cs7g_pb015550, Cs3g_pb016350, Cs3g_pb016230, Cs9g_pb012620, Cs5g_pb0…	0.494674
Ether lipid metabolism	Turquoise	8	2247	22	9007	0.159793	1.45762	[Cs7g_pb008640, Cs3g_pb016230, Cs3g_pb026050, Cs7g_pb011590, Cs9g_pb011540, Cs4g_pb021880, Cs7g_pb015550, CsUn_pb051080]	0.774109
Arachidonic acid metabolism	Turquoise	6	2247	12	9007	0.0537757	2.00423	[Cs1g_pb002990, Cs7g_pb020430, Cs3g_pb014450, Cs9g_pb011540, Cs5g_pb028060, CsUn_pb051080]	0.488463
Linoleic acid metabolism	Turquoise	7	2247	14	9007	0.0377406	2.00423	[Cs1g_pb016400, Cs7g_pb024190, Cs7g_pb024210, Cs9g_pb011540, Cs3g_pb027100, Cs7g_pb024220, CsUn_pb051080]	0.391783
alpha-Linolenic acid metabolism	Turquoise	17	2247	54	9007	0.168949	1.26192	[Cs1g_pb016400, Cs7g_pb024210, Cs6g_pb007920, Cs3g_pb006870, CsUn_pb051080, Cs5g_pb032090, Cs2g_pb017290, Cs2g_pb001210, Cs7g_pb024190, Cs3g_pb002610, Cs9g_pb011540, Cs5g_pb021960, Cs7g_pb024220, Cs2g_pb028340, Cs9g_pb010690, Cs5g_pb021950, Cs3g_pb013870]	0.767308
Sphingolipid metabolism	Turquoise	8	2247	28	9007	0.397649	1.14527	[Cs9g_pb005750, Cs7g_pb006010, Cs3g_pb018770, Cs2g_pb012790, Cs1g_pb017170, Cs7g_pb025210, Cs6g_pb007600, Cs2g_pb004950]	1.17145
Glycosphingolipid biosynthesis - lacto and neolacto series	Turquoise	1	2247	6	9007	0.821368	0.668076	[Cs4g_pb012190]	1.14781
Glycosphingolipid biosynthesis - globo and isoglobo series	Turquoise	4	2247	17	9007	0.645311	0.943166	[Cs4g_pb012190, Cs2g_pb012790, Cs7g_pb025210, Cs2g_pb012910]	1.22329
Glycosphingolipid biosynthesis - ganglio series	Turquoise	2	2247	6	9007	0.464845	1.33615	[Cs1g_pb017170, Cs2g_pb012910]	1.20638
Pyruvate metabolism	Turquoise	24	2247	122	9007	0.931075	0.788549	[Cs2g_pb006160, Cs9g_pb020600, Cs7g_pb015280, Cs3g_pb013940, Cs6g_pb006710, Cs7g_pb021730, Cs5g_pb007310, Cs2g_pb016520, Cs2g_pb008110, Cs2g_pb012770, CsUn_pb054100, Cs9g_pb001600, Cs9g_pb004130, Cs9g_pb001570, Cs5g_pb032090, CsUn_pb034170, Cs3g_pb022960, Cs5g_pb011000, Cs6g_pb011060, Cs5g_pb015010, Cs6g_pb006740, Cs7g_pb025110, Cs6g_pb006720, Cs6g_pb006770]	1.09126
Glyoxylate and dicarboxylate metabolism	Turquoise	14	2247	83	9007	0.971199	0.676125	[Cs2g_pb006160, CsUn_pb004740, Cs2g_pb008200, Cs9g_pb001600, Cs5g_pb007670, Cs9g_pb006270, Cs1g_pb014450, Cs9g_pb001570, Cs6g_pb008580, CsUn_pb010170, Cs7g_pb016610, Cs5g_pb000650, Cs7g_pb005390, Cs2g_pb013920]	1.06393
Propanoate metabolism	Turquoise	5	2247	55	9007	0.999279	0.364405	[Cs5g_pb007630, Cs5g_pb007310, Cs3g_pb029550, Cs7g_pb013510, Cs2g_pb020830]	1.02756
Butanoate metabolism	Turquoise	8	2247	34	9007	0.640672	0.943166	[CsUn_pb004420, Cs2g_pb009550, Cs9g_pb019700, Cs9g_pb001600, Cs5g_pb006060, Cs9g_pb018550, Cs2g_pb012940, Cs9g_pb001570]	1.25826
C5-Branched dibasic acid metabolism	Turquoise	2	2247	14	9007	0.89845	0.572637	[CsUn_pb004420, Cs2g_pb012940]	1.12564
One carbon pool by folate	Turquoise	8	2247	23	9007	0.194352	1.39425	[Cs2g_pb008200, Cs5g_pb011580, Cs2g_pb008760, Cs7g_pb023490, Cs5g_pb007670, Cs8g_pb008030, Cs3g_pb019180, Cs7g_pb003140]	0.814783
Carbon fixation in photosynthetic organisms	Turquoise	11	2247	69	9007	0.974397	0.639029	[Cs2g_pb006160, Cs2g_pb001670, Cs2g_pb011670, Cs1g_pb015710, CsUn_pb048610, Cs9g_pb011420, Cs1g_pb003190, Cs2g_pb011400, Cs7g_pb005390, Cs3g_pb012000, Cs4g_pb018890]	1.06209
Thiamine metabolism	Turquoise	8	2247	25	9007	0.27118	1.28271	[Cs2g_pb021790, Cs3g_pb003380, Cs1g_pb019590, Cs5g_pb009230, Cs1g_pb025290, Cs1g_pb019020, Cs7g_pb006590, Cs4g_pb014250]	0.985288
Riboflavin metabolism	Turquoise	4	2247	18	9007	0.692746	0.890768	[Cs3g_pb002060, Cs3g_pb002040, Cs8g_pb018780, Cs2g_pb027590]	1.23786
Vitamin B6 metabolism	Turquoise	5	2247	17	9007	0.424093	1.17896	[Cs4g_pb016910, Cs1g_pb025170, Cs5g_pb019790, Cs1g_pb021260, Cs5g_pb002940]	1.17028
Nicotinate and nicotinamide metabolism	Turquoise	10	2247	29	9007	0.164246	1.38223	[Cs5g_pb014440, Cs3g_pb002060, Cs3g_pb002040, Cs4g_pb007650, Cs1g_pb017060, Cs1g_pb021310, CsUn_pb004080, Cs2g_pb016140, Cs4g_pb011260, Cs4g_pb007680]	0.761822
Pantothenate and CoA biosynthesis	Turquoise	14	2247	52	9007	0.422616	1.0792	[Cs5g_pb031930, CsUn_pb004420, Cs3g_pb002060, Cs3g_pb002040, Cs7g_pb018000, Cs8g_pb004830, Cs6g_pb010890, Cs6g_pb012310, Cs8g_pb004780, Cs6g_pb017820, Cs5g_pb011000, Cs1g_pb023080, Cs9g_pb010730, Cs2g_pb012940]	1.21224
Biotin metabolism	Turquoise	6	2247	32	9007	0.845869	0.751585	[Cs2g_pb024420, Cs2g_pb017900, Cs3g_pb021770, Cs1g_pb003660, Cs5g_pb014290, Cs5g_pb028190]	1.13827
Lipoic acid metabolism	Turquoise	1	2247	6	9007	0.821368	0.668076	[Cs8g_pb011450]	1.14781
Folate biosynthesis	Turquoise	11	2247	28	9007	0.0667033	1.57475	[CsUn_pb022010, Cs8g_pb018780, Cs9g_pb020920, Cs5g_pb031350, Cs8g_pb008030, Cs6g_pb013260, Cs7g_pb021090, Cs5g_pb016920, Cs5g_pb016930, Cs2g_pb027590, CsUn_pb012740]	0.484711
Porphyrin and chlorophyll metabolism	Turquoise	14	2247	52	9007	0.422616	1.0792	[Cs4g_pb025180, Cs3g_pb024060, Cs9g_pb021500, Cs8g_pb021240, Cs3g_pb002080, Cs6g_pb017540, Cs7g_pb017100, Cs7g_pb010090, Cs9g_pb003350, CsUn_pb004720, Cs3g_pb020360, Cs5g_pb015740, Cs2g_pb018890, Cs3g_pb016880]	1.21224
Terpenoid backbone biosynthesis	Turquoise	15	2247	64	9007	0.657138	0.939482	[Cs8g_pb016020, Cs6g_pb011720, Cs3g_pb027430, Cs3g_pb017080, Cs5g_pb006060, Cs3g_pb000420, Cs6g_pb009460, Cs1g_pb019590, Cs8g_pb000160, Cs8g_pb009380, Cs8g_pb009370, Cs1g_pb022420, Cs4g_pb012690, Cs5g_pb027930, Cs9g_pb018550]	1.22441
Indole alkaloid biosynthesis	Turquoise	3	2247	11	9007	0.54325	1.09322	[Cs3g_pb017900, Cs7g_pb012480, Cs9g_pb021300]	1.24662
Monoterpenoid biosynthesis	Turquoise	1	2247	6	9007	0.821368	0.668076	[Cs5g_pb001140]	1.14781
Limonene and pinene degradation	Turquoise	1	2247	9	9007	0.924539	0.445384	[Cs5g_pb011000]	1.09538
Diterpenoid biosynthesis	Turquoise	4	2247	27	9007	0.932909	0.593845	[Cs5g_pb018210, Cs2g_pb019940, Cs2g_pb003590, Cs5g_pb031390]	1.08178
Brassinosteroid biosynthesis	Turquoise	12	2247	26	9007	0.015082	1.85006	[Cs1g_pb009170, Cs7g_pb007980, Cs1g_pb016410, Cs6g_pb018130, Cs1g_pb009070, Cs1g_pb009950, Cs2g_pb015680, Cs1g_pb010000, Cs1g_pb008790, Cs1g_pb009980, Cs1g_pb022770, Cs1g_pb023460]	0.219191
Carotenoid biosynthesis	Turquoise	16	2247	48	9007	0.120796	1.33615	[Cs3g_pb011730, Cs8g_pb017760, Cs1g_pb017520, Cs6g_pb000840, Cs7g_pb022840, CsUn_pb034150, Cs7g_pb028160, Cs5g_pb013090, Cs8g_pb012000, Cs1g_pb021530, Cs5g_pb030040, Cs8g_pb012010, Cs3g_pb011790, Cs8g_pb003080, Cs3g_pb011770, Cs1g_pb000480]	0.642283
Zeatin biosynthesis	Turquoise	3	2247	19	9007	0.887945	0.632914	[Cs7g_pb000620, Cs3g_pb015420, Cs9g_pb013930]	1.132
Sesquiterpenoid and triterpenoid biosynthesis	Turquoise	6	2247	52	9007	0.995194	0.462514	[Cs4g_pb014920, Cs5g_pb025310, Cs8g_pb007560, Cs3g_pb017080, Cs2g_pb003910, Cs2g_pb003920]	1.03311
Nitrogen metabolism	Turquoise	6	2247	31	9007	0.822317	0.77583	[Cs5g_pb030520, Cs7g_pb002300, Cs8g_pb002780, Cs5g_pb010850, Cs9g_pb006270, Cs8g_pb010000]	1.12745
Sulfur metabolism	Turquoise	8	2247	35	9007	0.67555	0.916218	[Cs5g_pb030550, Cs3g_pb029210, Cs8g_pb010370, Cs2g_pb004220, CsUn_pb002070, Cs4g_pb007900, Cs5g_pb018490, Cs9g_pb004220]	1.24805
Phenylpropanoid biosynthesis	Turquoise	47	2247	190	9007	0.555315	0.991565	[Cs4g_pb002370, Cs3g_pb011950, Cs9g_pb012030, Cs7g_pb023540, Cs1g_pb014500, Cs7g_pb001630, Cs7g_pb023500, Cs1g_pb019910, Cs2g_pb005980, Cs1g_pb017470, Cs2g_pb016570, Cs1g_pb010140, Cs4g_pb021590, Cs7g_pb009750, Cs2g_pb025660, Cs1g_pb018270, Cs6g_pb001080, Cs4g_pb003820, Cs5g_pb015170, Cs1g_pb009860, Cs4g_pb017060, Cs6g_pb004630, Cs3g_pb009740, Cs1g_pb014310, Cs1g_pb009260, Cs4g_pb001350, Cs7g_pb0…	1.23529
Flavonoid biosynthesis	Turquoise	16	2247	57	9007	0.339404	1.12518	[Cs3g_pb011950, Cs9g_pb012030, Cs4g_pb001350, Cs4g_pb000880, Cs7g_pb020210, Cs1g_pb017470, Cs7g_pb017660, Cs2g_pb023290, Cs4g_pb003820, Cs4g_pb003610, Cs7g_pb025010, Cs1g_pb009860, Cs7g_pb009070, Cs4g_pb017060, Cs6g_pb004630, Cs4g_pb000920]	1.10433
Flavone and flavonol biosynthesis	Turquoise	1	2247	3	9007	0.577281	1.33615	[Cs8g_pb010310]	1.27118
Stilbenoid, diarylheptanoid and gingerol biosynthesis	Turquoise	12	2247	35	9007	0.13999	1.37433	[Cs3g_pb011950, Cs9g_pb012030, Cs4g_pb001350, Cs4g_pb000880, Cs2g_pb024990, Cs4g_pb003820, Cs4g_pb003610, Cs1g_pb017470, Cs1g_pb009860, Cs4g_pb017060, Cs6g_pb004630, Cs4g_pb000920]	0.726616
Isoquinoline alkaloid biosynthesis	Turquoise	8	2247	38	9007	0.766955	0.843885	[Cs2g_pb019360, Cs3g_pb017900, Cs5g_pb023560, Cs9g_pb005270, Cs7g_pb012480, Cs9g_pb021300, Cs4g_pb022250, Cs4g_pb018890]	1.19426
Tropane, piperidine and pyridine alkaloid biosynthesis	Turquoise	10	2247	44	9007	0.689064	0.911013	[Cs2g_pb019360, Cs6g_pb006470, Cs8g_pb017470, Cs8g_pb017460, Cs5g_pb023560, Cs8g_pb017450, Cs9g_pb005270, Cs4g_pb022250, Cs4g_pb018890, Cs6g_pb006540]	1.2518
Betalain biosynthesis	Turquoise	3	2247	12	9007	0.607818	1.00211	[Cs3g_pb017900, Cs7g_pb012480, Cs9g_pb021300]	1.25004
Glucosinolate biosynthesis	Turquoise	3	2247	18	9007	0.863869	0.668076	[Cs8g_pb004780, Cs7g_pb002830, Cs8g_pb004830]	1.13448
Aminoacyl-tRNA biosynthesis	Turquoise	14	2247	78	9007	0.945716	0.719466	[Cs2g_pb012320, Cs3g_pb027380, Cs9g_pb020620, Cs9g_pb010060, Cs3g_pb027350, Cs3g_pb002080, Cs9g_pb008860, Cs6g_pb009340, Cs2g_pb000130, Cs4g_pb011100, Cs4g_pb017190, Cs5g_pb023970, Cs6g_pb000670, Cs7g_pb020060]	1.0794
Biosynthesis of various secondary metabolites - part 3	Turquoise	7	2247	23	9007	0.343941	1.21996	[Cs2g_pb009670, Cs4g_pb010910, Cs7g_pb002950, Cs3g_pb025590, Cs3g_pb000470, Cs9g_pb000410, Cs8g_pb011320]	1.08665
Biosynthesis of various secondary metabolites - part 1	Turquoise	1	2247	2	9007	0.436729	2.00423	[CsUn_pb007890]	1.19009
Protein kinases	Turquoise	58	2247	231	9007	0.502993	1.00645	[Cs3g_pb013810, Cs3g_pb012920, Cs8g_pb000230, CsUn_pb001420, Cs9g_pb000240, Cs8g_pb002010, Cs2g_pb019540, Cs2g_pb025860, CsUn_pb033890, Cs4g_pb014990, Cs5g_pb027800, Cs5g_pb033080, Cs7g_pb001700, Cs8g_pb013380, Cs9g_pb016400, Cs5g_pb001880, Cs1g_pb021840, Cs9g_pb005190, Cs3g_pb021900, Cs2g_pb011070, Cs3g_pb023790, Cs8g_pb019360, Cs9g_pb003490, Cs3g_pb007640, Cs6g_pb015740, Cs2g_pb017170, Cs4g_pb0…	1.20497
Peptidases and inhibitors	Turquoise	76	2247	319	9007	0.702068	0.954993	[Cs5g_pb024250, Cs2g_pb014730, Cs5g_pb006980, Cs5g_pb001170, Cs7g_pb020950, Cs7g_pb020430, Cs7g_pb000340, Cs7g_pb003970, Cs6g_pb018420, Cs4g_pb006290, Cs4g_pb025530, Cs4g_pb004270, Cs6g_pb012680, Cs3g_pb018980, Cs9g_pb016590, Cs6g_pb004410, Cs4g_pb018990, Cs6g_pb007640, Cs5g_pb024580, CsUn_pb031740, Cs6g_pb001950, Cs4g_pb001010, Cs7g_pb002870, Cs2g_pb007210, Cs2g_pb012480, Cs5g_pb016930, Cs7g_pb0…	1.20512
Glycosyltransferases	Turquoise	67	2247	208	9007	0.0102438	1.29119	[Cs5g_pb002220, Cs5g_pb000680, Cs5g_pb032510, Cs8g_pb010280, Cs8g_pb011170, CsUn_pb031470, Cs7g_pb005510, Cs6g_pb015630, Cs9g_pb002790, Cs2g_pb020330, Cs2g_pb026550, Cs8g_pb010320, Cs2g_pb008060, Cs3g_pb016200, Cs5g_pb002500, Cs6g_pb005910, CsUn_pb048480, Cs7g_pb002830, Cs5g_pb005240, Cs4g_pb026090, CsUn_pb007890, CsUn_pb031260, Cs3g_pb024120, Cs8g_pb003430, Cs9g_pb002320, Cs7g_pb004090, Cs9g_pb0…	0.171781
Lipid biosynthesis proteins	Turquoise	28	2247	108	9007	0.443334	1.03923	[Cs2g_pb017900, Cs5g_pb007930, Cs7g_pb023700, Cs8g_pb016780, Cs6g_pb014380, Cs6g_pb017670, Cs3g_pb022130, CsUn_pb003720, Cs8g_pb016280, Cs2g_pb004950, Cs9g_pb001570, Cs1g_pb003660, Cs4g_pb020200, Cs3g_pb027170, Cs8g_pb018750, Cs5g_pb031510, Cs9g_pb001600, Cs2g_pb015130, Cs1g_pb019760, Cs2g_pb016060, Cs8g_pb001390, Cs3g_pb016350, Cs3g_pb016230, Cs7g_pb011990, Cs5g_pb014290, CsUn_pb032990, Cs7g_pb0…	1.16442
Lipopolysaccharide biosynthesis proteins	Turquoise	5	2247	10	9007	0.0773992	2.00423	[Cs9g_pb019940, Cs2g_pb010380, CsUn_pb002470, Cs4g_pb012620, Cs5g_pb033110]	0.482086
Prenyltransferases	Turquoise	12	2247	81	9007	0.990841	0.593845	[Cs6g_pb009460, Cs4g_pb022200, Cs2g_pb027100, Cs7g_pb022840, Cs8g_pb007560, Cs3g_pb003200, Cs4g_pb002720, Cs6g_pb017540, Cs1g_pb022420, Cs4g_pb012690, Cs5g_pb027930, CsUn_pb046930]	1.04856
Amino acid related enzymes	Turquoise	27	2247	115	9007	0.677509	0.941116	[Cs5g_pb002000, Cs3g_pb027380, Cs1g_pb018940, Cs1g_pb015710, Cs5g_pb023560, Cs3g_pb002080, Cs8g_pb004830, Cs5g_pb013230, Cs2g_pb019360, Cs6g_pb009340, Cs4g_pb011100, Cs1g_pb025170, Cs6g_pb000670, Cs7g_pb005390, Cs4g_pb018890, CsUn_pb004740, Cs2g_pb012320, Cs9g_pb020620, Cs9g_pb010060, Cs3g_pb027350, Cs4g_pb022250, Cs2g_pb024420, Cs8g_pb004780, Cs2g_pb000130, Cs4g_pb017190, Cs5g_pb023970, Cs7g_pb0…	1.24115
Polyketide biosynthesis proteins	Turquoise	1	2247	13	9007	0.976094	0.308343	[Cs2g_pb023290]	1.05341
Protein phosphatases and associated proteins	Turquoise	75	2247	260	9007	0.0820161	1.15629	[Cs6g_pb000210, Cs8g_pb018320, Cs7g_pb019400, Cs3g_pb029440, Cs2g_pb012670, Cs1g_pb019730, Cs1g_pb017750, Cs9g_pb003240, Cs9g_pb001130, Cs4g_pb015680, Cs8g_pb007620, Cs4g_pb024800, Cs2g_pb021260, Cs4g_pb023710, Cs7g_pb017500, Cs9g_pb019020, Cs5g_pb022430, Cs5g_pb015490, Cs6g_pb020340, Cs1g_pb023790, Cs4g_pb001050, Cs7g_pb019330, Cs8g_pb015760, Cs8g_pb012570, Cs9g_pb005190, Cs6g_pb010620, Cs5g_pb0…	0.496653
Peptidoglycan biosynthesis and degradation proteins	Turquoise	1	2247	3	9007	0.577281	1.33615	[Cs4g_pb015590]	1.27118
Biosynthesis of unsaturated fatty acids	Turquoise	8	2247	24	9007	0.231649	1.33615	[Cs8g_pb018750, Cs7g_pb023700, Cs7g_pb011990, Cs1g_pb019760, Cs6g_pb014380, Cs7g_pb006090, Cs9g_pb010690, Cs7g_pb024480]	0.918173
Transporters	Turquoise	138	2247	561	9007	0.594955	0.986037	[Cs5g_pb000360, Cs9g_pb018810, Cs8g_pb017150, Cs5g_pb025540, Cs4g_pb004950, CsUn_pb002910, Cs7g_pb012250, Cs2g_pb017320, Cs4g_pb021330, Cs3g_pb003330, Cs3g_pb021310, Cs1g_pb005600, Cs5g_pb033280, CsUn_pb013120, Cs3g_pb021670, Cs4g_pb017860, Cs2g_pb023440, Cs7g_pb026770, Cs7g_pb026650, Cs5g_pb000800, Cs9g_pb010250, Cs9g_pb010130, Cs1g_pb009000, Cs3g_pb004370, Cs4g_pb003230, Cs4g_pb004960, Cs8g_pb0…	1.25923
ABC transporters	Turquoise	7	2247	32	9007	0.720259	0.87685	[Cs1g_pb010060, Cs4g_pb003250, Cs7g_pb019750, Cs4g_pb003230, Cs5g_pb013580, Cs2g_pb026300, Cs7g_pb016880]	1.20782
Bacterial toxins	Turquoise	2	2247	5	9007	0.366075	1.60338	[Cs7g_pb011590, Cs7g_pb015550]	1.124
Secretion system	Turquoise	9	2247	35	9007	0.522956	1.03075	[Cs5g_pb001010, Cs1g_pb000890, Cs5g_pb025370, Cs8g_pb018350, Cs2g_pb022220, Cs8g_pb000980, Cs7g_pb014580, Cs9g_pb000460, Cs3g_pb012330]	1.22585
Prokaryotic defense system	Turquoise	8	2247	25	9007	0.27118	1.28271	[Cs7g_pb023420, Cs3g_pb000520, Cs8g_pb015130, Cs3g_pb002080, Cs3g_pb001670, Cs6g_pb012050, Cs1g_pb019020, Cs6g_pb011950]	0.985288
Transcription factors	Turquoise	111	2247	365	9007	0.00911913	1.21901	[Cs7g_pb023420, Cs5g_pb002540, Cs8g_pb019330, CsUn_pb005580, Cs3g_pb001670, Cs5g_pb004040, Cs3g_pb027540, Cs2g_pb005500, Cs4g_pb025010, Cs3g_pb021950, Cs6g_pb011780, Cs6g_pb010690, Cs7g_pb003770, Cs4g_pb015280, Cs3g_pb017730, Cs6g_pb018170, Cs1g_pb016610, Cs5g_pb005520, Cs7g_pb002310, Cs2g_pb020620, Cs3g_pb010090, Cs6g_pb011270, Cs1g_pb020150, Cs5g_pb001200, Cs4g_pb008610, Cs6g_pb007900, Cs4g_pb0…	0.165664
Ribosome biogenesis in eukaryotes	Turquoise	20	2247	84	9007	0.636924	0.954394	[CsUn_pb051120, Cs5g_pb004510, CsUn_pb002330, Cs7g_pb000430, Cs5g_pb024310, Cs5g_pb002240, Cs4g_pb009340, Cs5g_pb033520, Cs6g_pb013680, Cs1g_pb017760, Cs8g_pb003620, Cs2g_pb020220, Cs8g_pb007790, Cs1g_pb000310, Cs5g_pb009220, Cs8g_pb013770, Cs2g_pb028360, Cs5g_pb003620, Cs9g_pb012570, Cs2g_pb008190]	1.26227
Ribosome biogenesis	Turquoise	66	2247	312	9007	0.951753	0.847943	[CsUn_pb051120, Cs8g_pb018320, Cs3g_pb029160, Cs5g_pb021140, Cs7g_pb019400, Cs5g_pb030210, Cs9g_pb017800, Cs8g_pb013230, Cs5g_pb033520, Cs8g_pb020840, Cs3g_pb023740, Cs8g_pb003620, Cs2g_pb015180, Cs1g_pb002330, Cs1g_pb000310, Cs2g_pb023240, Cs2g_pb022430, Cs9g_pb020090, Cs4g_pb014950, Cs1g_pb003380, Cs7g_pb019330, Cs5g_pb004510, Cs6g_pb004500, Cs4g_pb004760, Cs2g_pb022400, Cs6g_pb013680, Cs7g_pb0…	1.05858
Ribosome	Turquoise	68	2247	307	9007	0.889768	0.887866	[Cs2g_pb013640, Cs8g_pb021210, Cs8g_pb016660, Cs7g_pb014670, Cs9g_pb005140, Cs2g_pb024970, Cs7g_pb011960, Cs7g_pb013500, Cs1g_pb019380, Cs2g_pb022430, Cs8g_pb008670, Cs5g_pb018480, Cs2g_pb000080, Cs9g_pb017880, Cs5g_pb024460, Cs2g_pb012520, Cs3g_pb008330, CsUn_pb031100, Cs4g_pb024030, Cs7g_pb017110, Cs5g_pb009090, Cs3g_pb001820, Cs7g_pb025090, Cs7g_pb012540, Cs5g_pb015160, Cs2g_pb024140, Cs7g_pb0…	1.12121
Ribosome	Turquoise	71	2247	324	9007	0.913061	0.878396	[Cs2g_pb013640, Cs8g_pb021210, Cs8g_pb016660, Cs7g_pb014670, Cs9g_pb005140, Cs2g_pb024970, Cs7g_pb011960, Cs7g_pb013500, Cs1g_pb019380, Cs2g_pb022430, Cs8g_pb008670, Cs5g_pb018480, Cs2g_pb000080, Cs9g_pb017880, Cs5g_pb024460, Cs2g_pb012520, Cs3g_pb008330, CsUn_pb031100, Cs4g_pb024030, Cs7g_pb017110, Cs5g_pb009090, Cs3g_pb001820, Cs7g_pb025090, Cs7g_pb012540, Cs5g_pb015160, Cs2g_pb024140, Cs7g_pb0…	1.10582
Translation factors	Turquoise	35	2247	157	9007	0.80641	0.893605	[Cs8g_pb017410, Cs7g_pb020850, Cs3g_pb028230, Cs3g_pb022490, Cs5g_pb033520, Cs1g_pb013070, Cs3g_pb022670, Cs4g_pb004590, Cs3g_pb003650, Cs6g_pb013750, Cs3g_pb021990, Cs1g_pb002670, Cs8g_pb001580, Cs6g_pb008290, Cs3g_pb017050, Cs5g_pb009210, Cs7g_pb017720, Cs4g_pb000970, Cs7g_pb025880, Cs1g_pb002690, Cs3g_pb014860, Cs3g_pb007540, Cs6g_pb002420, Cs4g_pb021580, Cs5g_pb029150, Cs2g_pb013050, Cs4g_pb0…	1.16422
Nucleocytoplasmic transport	Turquoise	26	2247	97	9007	0.372884	1.07443	[CsUn_pb004530, Cs4g_pb006650, Cs7g_pb020850, Cs7g_pb006800, Cs7g_pb023800, Cs7g_pb019480, Cs3g_pb017550, Cs1g_pb010600, Cs1g_pb010920, Cs8g_pb018500, Cs1g_pb017620, Cs3g_pb014710, Cs3g_pb008270, Cs5g_pb029310, Cs2g_pb020940, Cs3g_pb009820, Cs1g_pb011060, Cs6g_pb010360, Cs6g_pb009490, Cs2g_pb028440, Cs1g_pb014910, Cs1g_pb006100, Cs3g_pb009090, Cs1g_pb008580, Cs4g_pb015150, Cs1g_pb003370]	1.12901
mRNA surveillance pathway	Turquoise	29	2247	116	9007	0.530755	1.00211	[CsUn_pb004530, Cs9g_pb010270, Cs9g_pb001310, Cs7g_pb023800, Cs4g_pb020180, Cs7g_pb019480, Cs9g_pb003240, Cs7g_pb013980, Cs4g_pb023710, Cs7g_pb005970, Cs7g_pb017720, Cs5g_pb022430, Cs8g_pb018500, Cs2g_pb027260, Cs3g_pb014710, Cs5g_pb032740, CsUn_pb000940, Cs2g_pb020940, Cs3g_pb006830, Cs3g_pb026500, Cs3g_pb005300, Cs6g_pb013860, Cs6g_pb009490, Cs1g_pb006100, Cs6g_pb000380, Cs7g_pb003120, Cs4g_pb0…	1.2309
Transfer RNA biogenesis	Turquoise	56	2247	222	9007	0.487684	1.01114	[Cs3g_pb027380, Cs5g_pb030210, Cs8g_pb014880, Cs5g_pb000160, Cs3g_pb002080, CsUn_pb002510, Cs8g_pb014080, Cs6g_pb009340, Cs5g_pb019250, Cs7g_pb021650, Cs2g_pb012320, Cs9g_pb020620, Cs9g_pb010060, Cs3g_pb027350, Cs2g_pb004220, Cs4g_pb023260, Cs4g_pb017710, Cs5g_pb019000, Cs4g_pb004600, Cs4g_pb017190, Cs5g_pb023970, Cs3g_pb014010, Cs3g_pb013960, Cs4g_pb018880, Cs3g_pb011540, CsUn_pb003780, CsUn_pb0…	1.18128
RNA degradation	Turquoise	28	2247	133	9007	0.875504	0.843885	[CsUn_pb053780, Cs5g_pb030210, Cs5g_pb010860, CsUn_pb002510, Cs6g_pb015210, Cs3g_pb019490, Cs1g_pb005120, Cs6g_pb000050, Cs9g_pb017360, Cs7g_pb001070, Cs8g_pb020410, Cs4g_pb006760, Cs8g_pb013240, Cs5g_pb021150, Cs2g_pb014780, Cs5g_pb031990, Cs9g_pb008020, Cs8g_pb016070, Cs6g_pb011210, CsUn_pb033090, Cs4g_pb022030, CsUn_pb010180, Cs7g_pb008510, Cs4g_pb006090, Cs8g_pb005150, Cs1g_pb005110, Cs5g_pb0…	1.13607
Messenger RNA biogenesis	Turquoise	107	2247	438	9007	0.620086	0.979235	[CsUn_pb004530, Cs8g_pb020960, CsUn_pb053780, Cs5g_pb030210, Cs7g_pb006800, CsUn_pb002510, Cs7g_pb013980, Cs5g_pb022430, Cs1g_pb010920, Cs7g_pb001070, Cs3g_pb006830, Cs7g_pb006910, Cs3g_pb024200, Cs3g_pb026500, Cs3g_pb009820, CsUn_pb033090, Cs2g_pb001400, Cs6g_pb000380, Cs7g_pb003120, Cs2g_pb024260, Cs2g_pb027370, Cs7g_pb020850, Cs3g_pb024170, Cs5g_pb010860, Cs9g_pb001310, Cs4g_pb020180, CsUn_pb0…	1.26335
RNA polymerase	Turquoise	14	2247	52	9007	0.422616	1.0792	[Cs4g_pb025170, CsUn_pb053130, Cs5g_pb003010, Cs5g_pb006000, Cs7g_pb001430, Cs4g_pb007380, Cs9g_pb001480, Cs8g_pb003220, Cs2g_pb001120, Cs8g_pb010460, Cs8g_pb016960, Cs9g_pb018870, Cs1g_pb009460, Cs4g_pb016250]	1.21224
Transcription machinery	Turquoise	54	2247	246	9007	0.881179	0.879905	[Cs1g_pb016500, Cs4g_pb025170, Cs6g_pb019230, Cs7g_pb001430, Cs4g_pb007380, Cs4g_pb004270, Cs2g_pb000600, CsUn_pb002310, Cs3g_pb026850, Cs6g_pb013770, Cs9g_pb020890, Cs8g_pb003220, Cs3g_pb012040, Cs5g_pb025940, Cs4g_pb016250, Cs2g_pb012760, CsUn_pb021780, Cs3g_pb006830, Cs7g_pb006910, Cs3g_pb026500, Cs4g_pb006780, Cs9g_pb001480, Cs2g_pb001120, Cs4g_pb018600, Cs8g_pb007990, Cs8g_pb003590, Cs6g_pb0…	1.13667
Basal transcription factors	Turquoise	12	2247	47	9007	0.519058	1.02344	[Cs1g_pb016500, Cs1g_pb004540, Cs4g_pb001020, Cs3g_pb023800, Cs6g_pb019230, Cs5g_pb011780, Cs3g_pb012040, Cs3g_pb024860, Cs4g_pb006780, Cs3g_pb026850, Cs7g_pb020900, Cs6g_pb020770]	1.22994
Mitochondrial biogenesis	Turquoise	76	2247	382	9007	0.992691	0.797494	[Cs8g_pb018320, Cs9g_pb021500, Cs7g_pb019400, Cs4g_pb001320, Cs4g_pb005960, CsUn_pb031790, Cs3g_pb022490, Cs9g_pb000240, Cs1g_pb005600, Cs1g_pb003860, Cs1g_pb023270, Cs5g_pb009210, Cs1g_pb005120, Cs1g_pb002690, Cs8g_pb008070, Cs7g_pb019330, CsUn_pb000260, Cs7g_pb000410, Cs9g_pb010060, Cs8g_pb016970, Cs4g_pb001330, Cs2g_pb008740, Cs6g_pb019020, Cs8g_pb018350, Cs5g_pb028540, Cs8g_pb018070, Cs2g_pb0…	1.04042
DNA replication	Turquoise	19	2247	46	9007	0.010708	1.65567	[Cs2g_pb012860, Cs2g_pb010320, Cs2g_pb007550, Cs2g_pb005540, Cs4g_pb000340, Cs6g_pb014360, Cs6g_pb012250, Cs5g_pb013940, Cs2g_pb013080, Cs3g_pb020890, Cs4g_pb010080, Cs7g_pb006420, CsUn_pb036720, Cs4g_pb002600, Cs2g_pb001280, Cs5g_pb020630, Cs1g_pb023100, Cs8g_pb011640, Cs6g_pb001670]	0.166738
DNA replication proteins	Turquoise	57	2247	156	9007	0.000777	1.46463	[CsUn_pb051120, Cs7g_pb023420, Cs3g_pb013610, Cs3g_pb025080, CsUn_pb031750, Cs2g_pb005540, Cs3g_pb001670, Cs5g_pb033400, Cs1g_pb013030, Cs2g_pb013080, Cs1g_pb013910, CsUn_pb036720, Cs2g_pb029140, Cs4g_pb009930, Cs5g_pb013940, Cs9g_pb001120, Cs8g_pb000520, Cs4g_pb023700, Cs3g_pb020890, Cs4g_pb010080, Cs7g_pb010560, Cs6g_pb009910, Cs2g_pb001280, Cs1g_pb023100, Cs8g_pb011640, Cs5g_pb003620, Cs1g_pb0…	0.0564899
Chromosome and associated proteins	Turquoise	198	2247	641	9007	0.000242	1.23818	[Cs4g_pb008510, Cs3g_pb025080, Cs4g_pb008750, Cs3g_pb001670, Cs4g_pb004270, Cs3g_pb021950, Cs7g_pb010190, Cs9g_pb001130, Cs9g_pb002350, Cs4g_pb017100, Cs2g_pb025860, CsUn_pb033890, Cs1g_pb010920, Cs6g_pb008650, Cs1g_pb023790, Cs7g_pb021650, Cs6g_pb010620, Cs7g_pb006910, Cs6g_pb011950, Cs3g_pb009820, Cs3g_pb000330, Cs6g_pb015860, Cs2g_pb001400, Cs7g_pb006350, Cs5g_pb009040, Cs3g_pb021020, Cs2g_pb0…	0.0263278
Spliceosome	Turquoise	56	2247	186	9007	0.0617132	1.20685	[CsUn_pb004530, Cs8g_pb018320, Cs3g_pb013610, Cs4g_pb006650, Cs5g_pb026470, CsUn_pb031750, Cs5g_pb003030, Cs7g_pb019400, CsUn_pb021350, Cs4g_pb021290, Cs7g_pb019480, Cs8g_pb016820, Cs3g_pb013010, Cs7g_pb001070, Cs9g_pb010180, Cs7g_pb019330, Cs5g_pb021150, Cs6g_pb016150, Cs5g_pb031990, Cs1g_pb022610, Cs2g_pb020940, Cs5g_pb012970, Cs2g_pb021910, CsUn_pb033090, Cs9g_pb006520, Cs6g_pb014610, CsUn_pb0…	0.463913
Spliceosome	Turquoise	91	2247	336	9007	0.194717	1.08562	[CsUn_pb004530, Cs8g_pb018320, Cs2g_pb012750, Cs3g_pb013610, Cs4g_pb006650, Cs5g_pb026470, CsUn_pb031750, Cs5g_pb003030, Cs7g_pb001310, Cs7g_pb019400, Cs5g_pb030210, CsUn_pb021350, Cs5g_pb000480, Cs9g_pb020250, Cs4g_pb021290, Cs7g_pb019480, Cs1g_pb001320, Cs5g_pb016860, Cs8g_pb016820, Cs3g_pb013010, Cs7g_pb001070, Cs9g_pb010180, Cs7g_pb019330, Cs3g_pb005260, Cs5g_pb021150, Cs6g_pb016150, Cs5g_pb0…	0.800912
Proteasome	Turquoise	6	2247	49	9007	0.991424	0.490831	[Cs4g_pb003690, Cs7g_pb024800, Cs4g_pb000710, Cs4g_pb003150, Cs6g_pb007210, Cs2g_pb019490]	1.04411
Proteasome	Turquoise	17	2247	81	9007	0.830164	0.841281	[Cs8g_pb018320, Cs7g_pb019330, Cs4g_pb003690, Cs7g_pb019310, Cs7g_pb024800, Cs7g_pb019400, Cs7g_pb004720, Cs8g_pb013230, Cs8g_pb018340, Cs8g_pb018330, Cs9g_pb000440, Cs4g_pb003150, Cs2g_pb019490, Cs4g_pb000710, Cs2g_pb025750, Cs7g_pb009340, Cs6g_pb007210]	1.1311
Protein export	Turquoise	13	2247	53	9007	0.580896	0.983206	[Cs5g_pb001010, Cs5g_pb025370, Cs3g_pb027570, Cs8g_pb018350, Cs5g_pb029240, Cs3g_pb020840, Cs7g_pb014580, Cs9g_pb000460, Cs1g_pb000890, Cs3g_pb012060, Cs2g_pb022220, Cs3g_pb012330, Cs9g_pb012120]	1.24152
Chaperones and folding catalysts	Turquoise	67	2247	311	9007	0.932161	0.863558	[Cs8g_pb018320, Cs2g_pb017800, Cs2g_pb008890, Cs8g_pb012380, Cs7g_pb019400, Cs4g_pb005960, Cs5g_pb000480, Cs6g_pb017490, Cs9g_pb020250, Cs2g_pb021300, Cs9g_pb005260, Cs7g_pb012610, Cs7g_pb005990, Cs7g_pb017500, Cs1g_pb005120, Cs2g_pb012910, Cs4g_pb018990, Cs9g_pb011590, Cs7g_pb019330, Cs2g_pb007650, Cs5g_pb006890, CsUn_pb031020, Cs8g_pb002860, Cs9g_pb008020, Cs8g_pb002700, Cs2g_pb024700, Cs5g_pb0…	1.08669
DNA repair and recombination proteins	Turquoise	72	2247	330	9007	0.9213	0.874572	[Cs7g_pb002800, Cs2g_pb015420, Cs4g_pb005600, Cs4g_pb007820, Cs2g_pb012670, Cs7g_pb001430, Cs2g_pb005540, Cs4g_pb008150, Cs2g_pb006310, Cs2g_pb017120, Cs3g_pb020940, Cs3g_pb026850, Cs2g_pb000840, Cs4g_pb020600, Cs8g_pb003220, CsUn_pb033890, Cs9g_pb019540, Cs5g_pb027920, Cs8g_pb013380, CsUn_pb000260, Cs2g_pb013130, Cs8g_pb017340, Cs4g_pb009930, CsUn_pb007450, Cs4g_pb006780, Cs1g_pb012050, Cs3g_pb0…	1.10353
Base excision repair	Turquoise	14	2247	43	9007	0.163094	1.30508	[Cs7g_pb002800, Cs2g_pb010320, Cs2g_pb015420, Cs2g_pb013130, Cs3g_pb020940, Cs6g_pb014360, Cs4g_pb000690, Cs1g_pb012050, Cs5g_pb011260, Cs3g_pb016270, Cs5g_pb020630, Cs9g_pb019540, Cs5g_pb027920, Cs6g_pb001670]	0.772922
Nucleotide excision repair	Turquoise	13	2247	62	9007	0.807341	0.840483	[Cs2g_pb010320, Cs4g_pb001020, Cs2g_pb005540, Cs6g_pb014360, Cs6g_pb012250, Cs4g_pb006780, Cs3g_pb026850, Cs3g_pb020890, Cs3g_pb017180, Cs4g_pb002600, Cs5g_pb020630, Cs1g_pb023100, Cs8g_pb011640]	1.13549
Mismatch repair	Turquoise	8	2247	37	9007	0.738747	0.866693	[Cs3g_pb020890, Cs2g_pb010320, Cs2g_pb005540, Cs4g_pb002600, Cs6g_pb014360, Cs6g_pb012250, Cs1g_pb023100, Cs8g_pb011640]	1.21088
Homologous recombination	Turquoise	12	2247	51	9007	0.645519	0.943166	[Cs1g_pb001550, Cs7g_pb000520, Cs4g_pb005600, Cs4g_pb009930, Cs2g_pb005540, Cs4g_pb002600, Cs6g_pb014360, Cs3g_pb020720, Cs1g_pb004900, Cs6g_pb012250, Cs9g_pb012540, Cs1g_pb024990]	1.21313
Non-homologous end-joining	Turquoise	3	2247	9	9007	0.397844	1.33615	[Cs7g_pb002800, Cs9g_pb007180, Cs6g_pb001670]	1.1564
MAPK signaling pathway - plant	Turquoise	41	2247	131	9007	0.0583705	1.25455	[Cs5g_pb002000, Cs3g_pb008780, CsUn_pb000790, Cs5g_pb021040, Cs8g_pb000770, Cs8g_pb000790, Cs7g_pb014110, Cs5g_pb029560, Cs4g_pb025330, Cs8g_pb000830, Cs9g_pb001130, Cs8g_pb000850, Cs5g_pb013230, Cs4g_pb022800, Cs8g_pb002010, Cs4g_pb014990, Cs8g_pb000800, Cs7g_pb018380, Cs8g_pb014070, Cs5g_pb001880, Cs9g_pb007390, Cs4g_pb011950, Cs1g_pb021840, Cs3g_pb027250, Cs3g_pb021900, Cs2g_pb011070, Cs6g_pb0…	0.471288
G protein-coupled receptors	Turquoise	6	2247	15	9007	0.147026	1.60338	[CsUn_pb002340, Cs5g_pb024350, Cs2g_pb005680, Cs7g_pb011980, Cs5g_pb024340, Cs1g_pb025470]	0.745386
GTP-binding proteins	Turquoise	29	2247	69	9007	0.00133933	1.68471	[Cs6g_pb000990, Cs3g_pb002260, Cs1g_pb017810, Cs8g_pb018660, Cs2g_pb006630, Cs4g_pb021450, Cs4g_pb009980, Cs7g_pb010190, Cs3g_pb002120, Cs2g_pb000460, Cs2g_pb020110, Cs3g_pb014480, Cs4g_pb018810, Cs4g_pb010690, Cs4g_pb019000, Cs1g_pb024560, Cs7g_pb019550, Cs3g_pb002210, Cs3g_pb002250, Cs1g_pb020290, Cs2g_pb026720, Cs5g_pb017600, Cs1g_pb004100, Cs6g_pb009390, Cs8g_pb005490, Cs5g_pb011120, Cs4g_pb0…	0.0583948
Ion channels	Turquoise	12	2247	72	9007	0.966195	0.668076	[Cs6g_pb019160, Cs8g_pb000190, Cs9g_pb020720, Cs2g_pb007270, Cs5g_pb012050, Cs9g_pb020800, Cs4g_pb001750, Cs8g_pb020390, Cs3g_pb013340, Cs4g_pb001820, Cs1g_pb010020, Cs6g_pb020320]	1.06379
Phosphatidylinositol signaling system	Turquoise	16	2247	64	9007	0.544293	1.00211	[Cs7g_pb015070, Cs8g_pb016350, Cs7g_pb027930, Cs8g_pb004600, Cs6g_pb010620, Cs3g_pb024220, Cs1g_pb017750, Cs7g_pb014140, CsUn_pb008930, Cs9g_pb001130, Cs1g_pb005300, Cs1g_pb020860, Cs6g_pb020340, Cs4g_pb001810, Cs5g_pb004700, Cs3g_pb015620]	1.236
Plant hormone signal transduction	Turquoise	82	2247	254	9007	0.00457545	1.29407	[Cs3g_pb013810, Cs2g_pb004290, Cs4g_pb002250, Cs3g_pb008780, Cs1g_pb019250, Cs9g_pb003680, Cs7g_pb013260, Cs3g_pb007850, Cs1g_pb004510, Cs6g_pb011780, Cs6g_pb010690, Cs7g_pb005030, Cs8g_pb006530, Cs8g_pb002010, Cs4g_pb024840, Cs3g_pb014940, Cs4g_pb012130, Cs1g_pb022460, Cs4g_pb002260, Cs8g_pb014070, CsUn_pb005230, Cs4g_pb002100, Cs3g_pb024040, Cs1g_pb021840, Cs1g_pb016250, Cs3g_pb019390, Cs4g_pb0…	0.110827
CD molecules	Turquoise	8	2247	34	9007	0.640672	0.943166	[Cs3g_pb002060, Cs4g_pb003250, Cs3g_pb002040, Cs1g_pb002990, Cs7g_pb019750, Cs4g_pb003230, Cs7g_pb016880, Cs7g_pb004040]	1.25826
Lectins	Turquoise	2	2247	9	9007	0.698526	0.890768	[Cs5g_pb011240, Cs6g_pb002540]	1.23804
Ubiquitin mediated proteolysis	Turquoise	33	2247	148	9007	0.800274	0.893777	[CsUn_pb001040, CsUn_pb004470, Cs5g_pb013630, Cs9g_pb003020, Cs7g_pb012610, Cs9g_pb003980, Cs3g_pb017550, Cs6g_pb004890, Cs4g_pb010450, Cs5g_pb018340, Cs5g_pb015490, Cs2g_pb019700, Cs7g_pb027580, Cs1g_pb022440, Cs8g_pb010840, Cs1g_pb017620, CsUn_pb021020, Cs7g_pb020980, Cs8g_pb017340, Cs5g_pb004590, Cs9g_pb009770, Cs6g_pb013480, CsUn_pb001530, Cs7g_pb014800, Cs3g_pb017180, Cs7g_pb013430, Cs3g_pb0…	1.19493
Ubiquitin system	Turquoise	122	2247	466	9007	0.280237	1.04942	[Cs6g_pb000410, Cs5g_pb025260, Cs5g_pb025300, Cs2g_pb009540, Cs3g_pb027660, Cs1g_pb011290, Cs4g_pb004270, CsUn_pb003600, Cs3g_pb023100, Cs8g_pb005560, Cs3g_pb018540, Cs7g_pb027580, Cs4g_pb005650, CsUn_pb005230, Cs1g_pb020710, CsUn_pb021020, Cs7g_pb026940, CsUn_pb033080, Cs7g_pb005780, Cs7g_pb005540, Cs1g_pb001530, Cs2g_pb025190, Cs2g_pb010310, Cs7g_pb026830, CsUn_pb004470, Cs1g_pb019870, Cs2g_pb0…	0.985348
Sulfur relay system	Turquoise	3	2247	10	9007	0.472864	1.20254	[Cs1g_pb019020, Cs3g_pb013960, Cs5g_pb000740]	1.18488
SNARE interactions in vesicular transport	Turquoise	17	2247	37	9007	0.00435269	1.84172	[Cs5g_pb001780, Cs8g_pb015480, Cs2g_pb016660, Cs1g_pb010540, Cs3g_pb023220, CsUn_pb031290, Cs9g_pb007410, Cs5g_pb005070, Cs1g_pb016020, CsUn_pb020720, Cs5g_pb030710, Cs4g_pb023790, Cs4g_pb020270, Cs3g_pb025910, Cs5g_pb030030, Cs7g_pb004430, Cs7g_pb027530]	0.118611
Membrane trafficking	Turquoise	155	2247	634	9007	0.63416	0.979985	[Cs5g_pb000360, Cs4g_pb011920, CsUn_pb049560, Cs6g_pb015070, Cs4g_pb001320, Cs3g_pb026050, Cs4g_pb021450, Cs3g_pb023220, Cs9g_pb004130, Cs3g_pb002120, Cs9g_pb001130, Cs4g_pb017220, Cs8g_pb004990, Cs5g_pb008640, Cs1g_pb024400, Cs1g_pb022860, Cs4g_pb019000, Cs6g_pb006230, Cs4g_pb017460, Cs8g_pb018870, Cs8g_pb015480, Cs7g_pb019330, Cs7g_pb000410, Cs5g_pb004310, Cs6g_pb020090, Cs3g_pb023470, Cs6g_pb0…	1.26832
Autophagy - other	Turquoise	7	2247	36	9007	0.830333	0.779422	[Cs6g_pb013860, Cs2g_pb006250, Cs4g_pb001320, Cs5g_pb009740, Cs7g_pb003120, Cs9g_pb000420, Cs4g_pb012660]	1.1243
Protein processing in endoplasmic reticulum	Turquoise	48	2247	233	9007	0.95082	0.825776	[Cs8g_pb018320, Cs3g_pb010420, Cs2g_pb017800, Cs2g_pb008890, Cs8g_pb012380, Cs7g_pb019400, Cs8g_pb018340, Cs4g_pb009980, Cs2g_pb021300, Cs8g_pb017050, Cs2g_pb017140, Cs5g_pb013630, Cs9g_pb003020, Cs2g_pb020710, Cs7g_pb012610, Cs1g_pb000890, Cs5g_pb017830, Cs7g_pb025880, Cs2g_pb019700, Cs7g_pb027480, Cs7g_pb005290, Cs5g_pb027800, Cs4g_pb018990, Cs6g_pb007640, Cs8g_pb018210, Cs9g_pb011590, Cs7g_pb0…	1.06297
Endocytosis	Turquoise	42	2247	141	9007	0.10874	1.19401	[Cs8g_pb018320, Cs6g_pb000990, Cs3g_pb002260, CsUn_pb049560, Cs7g_pb019400, Cs3g_pb026050, Cs8g_pb018340, CsUn_pb053000, Cs1g_pb017810, Cs8g_pb018660, Cs3g_pb026590, Cs2g_pb006630, Cs3g_pb001690, CsUn_pb001840, Cs4g_pb017220, Cs2g_pb001750, Cs2g_pb000460, Cs5g_pb019630, Cs6g_pb008050, Cs1g_pb020860, Cs4g_pb010690, Cs3g_pb014780, Cs2g_pb029000, Cs4g_pb019000, Cs4g_pb008500, Cs7g_pb019550, Cs7g_pb0…	0.607827
Phagosome	Turquoise	24	2247	72	9007	0.0680599	1.33615	[Cs7g_pb021130, Cs5g_pb030640, Cs3g_pb024170, Cs1g_pb016020, Cs6g_pb019610, Cs1g_pb019080, Cs8g_pb004560, Cs1g_pb000890, Cs6g_pb009890, CsUn_pb034240, Cs3g_pb014480, Cs8g_pb005490, Cs5g_pb011120, Cs3g_pb021160, Cs4g_pb018810, Cs2g_pb022220, Cs2g_pb002240, Cs2g_pb024260, Cs7g_pb027530, Cs4g_pb019000, Cs9g_pb019310, Cs6g_pb002540, Cs1g_pb024560, Cs8g_pb016920]	0.478615
Peroxisome	Turquoise	30	2247	103	9007	0.190529	1.16751	[Cs3g_pb008100, Cs2g_pb008670, Cs2g_pb013720, Cs2g_pb006370, Cs9g_pb009540, Cs4g_pb021250, Cs3g_pb028730, Cs3g_pb028750, Cs7g_pb014050, Cs4g_pb018970, Cs8g_pb014900, Cs7g_pb026770, Cs8g_pb021190, Cs9g_pb010690, Cs4g_pb006420, Cs2g_pb008240, Cs4g_pb024070, Cs3g_pb027170, CsUn_pb004740, Cs8g_pb014890, Cs2g_pb015210, Cs6g_pb010400, Cs8g_pb003910, Cs3g_pb027430, Cs2g_pb016060, CsUn_pb001850, Cs6g_pb0…	0.814419
Exosome	Turquoise	157	2247	575	9007	0.0975678	1.09448	[Cs7g_pb000940, CsUn_pb049560, Cs5g_pb007310, Cs2g_pb006310, Cs9g_pb006270, Cs9g_pb021300, Cs9g_pb004130, Cs6g_pb016960, Cs3g_pb002120, Cs9g_pb001130, Cs4g_pb017220, Cs2g_pb018650, Cs4g_pb019920, Cs4g_pb019000, Cs4g_pb017460, Cs8g_pb015480, Cs7g_pb019330, Cs4g_pb003230, Cs7g_pb014680, Cs6g_pb010620, Cs8g_pb020950, Cs2g_pb026720, CsUn_pb034170, Cs2g_pb021790, Cs2g_pb018660, Cs5g_pb011120, Cs9g_pb0…	0.559731
Plant-pathogen interaction	Turquoise	70	2247	214	9007	0.00595124	1.31118	[Cs4g_pb006970, Cs4g_pb006610, Cs2g_pb008650, Cs8g_pb018880, Cs2g_pb021820, Cs7g_pb014110, Cs8g_pb000230, CsUn_pb001420, Cs9g_pb001130, CsUn_pb003840, CsUn_pb042440, Cs7g_pb009510, Cs9g_pb013400, Cs1g_pb022340, CsUn_pb051720, Cs9g_pb016400, CsUn_pb051970, Cs5g_pb001880, Cs2g_pb010420, Cs5g_pb006770, Cs5g_pb031550, Cs3g_pb021900, Cs9g_pb004060, Cs6g_pb010620, Cs8g_pb019360, Cs3g_pb007640, Cs5g_pb0…	0.129737
Circadian rhythm - plant	Turquoise	7	2247	45	9007	0.955045	0.623538	[Cs4g_pb023090, Cs2g_pb010310, Cs5g_pb020060, Cs2g_pb020220, Cs1g_pb020960, Cs2g_pb023290, Cs7g_pb009890]	1.05685
Cytoskeleton proteins	Turquoise	62	2247	154	9007	1.79e-05	1.61379	[Cs1g_pb017830, Cs1g_pb014440, Cs4g_pb008510, CsUn_pb051480, Cs8g_pb015130, Cs5g_pb003390, Cs8g_pb005360, Cs5g_pb017870, Cs9g_pb017320, Cs4g_pb017460, Cs6g_pb005830, Cs3g_pb027230, CsUn_pb006000, CsUn_pb031340, Cs6g_pb011950, Cs6g_pb014330, Cs2g_pb018070, CsUn_pb021820, Cs4g_pb008240, Cs8g_pb004560, Cs8g_pb003270, Cs4g_pb019170, Cs2g_pb024260, Cs9g_pb019310, Cs2g_pb010620, Cs3g_pb027240, Cs3g_pb0…	0.00390022
Domain-containing proteins not elsewhere classified	Turquoise	1	2247	5	9007	0.761948	0.801691	[Cs4g_pb000050]	1.2304
Transcription	Turquoise	1	2247	5	9007	0.761948	0.801691	[Cs1g_pb014750]	1.2304
Translation	Turquoise	1	2247	1	9007	0.249473	4.00846	[Cs7g_pb024760]	0.954123
Protein processing	Turquoise	2	2247	11	9007	0.801984	0.72881	[Cs2g_pb007590, Cs2g_pb013650]	1.1813
Transport	Turquoise	2	2247	9	9007	0.698526	0.890768	[CsUn_pb025360, Cs1g_pb004500]	1.23804
Enzymes with EC numbers	Turquoise	62	2247	293	9007	0.946286	0.848206	[Cs2g_pb010450, CsUn_pb004850, Cs8g_pb020320, Cs3g_pb027180, Cs8g_pb014120, Cs7g_pb002320, Cs2g_pb014010, Cs7g_pb011360, Cs2g_pb004530, Cs9g_pb005780, Cs1g_pb017870, Cs9g_pb007880, CsUn_pb034060, Cs4g_pb023950, Cs1g_pb008830, Cs8g_pb005080, Cs2g_pb002180, Cs6g_pb007440, CsUn_pb004860, Cs1g_pb018710, Cs5g_pb032840, Cs2g_pb014540, Cs7g_pb022500, Cs9g_pb005390, Cs6g_pb013160, Cs4g_pb008320, CsUn_pb0…	1.07443
Carbohydrate metabolism	Turquoise	1	2247	1	9007	0.249473	4.00846	[CsUn_pb052970]	0.954123
Amino acid metabolism	Turquoise	1	2247	5	9007	0.761948	0.801691	[Cs4g_pb008820]	1.2304
Cofactor metabolism	Turquoise	1	2247	3	9007	0.577281	1.33615	[Cs3g_pb017260]	1.27118
Structural proteins	Turquoise	6	2247	12	9007	0.0537757	2.00423	[Cs7g_pb000360, CsUn_pb032980, Cs7g_pb000370, Cs3g_pb005000, Cs1g_pb004010, Cs3g_pb014840]	0.488463
Others	Turquoise	1	2247	2	9007	0.436729	2.00423	[Cs3g_pb023330]	1.19009
Signaling proteins	Turquoise	6	2247	22	9007	0.480949	1.09322	[Cs1g_pb019930, Cs1g_pb018390, Cs7g_pb002760, Cs7g_pb010550, Cs8g_pb004310, Cs2g_pb007170]	1.17806
General function prediction only	Turquoise	3	2247	7	9007	0.242439	1.71791	[Cs9g_pb005400, Cs8g_pb017790, Cs8g_pb017800]	0.943781
Function unknown	Turquoise	5	2247	31	9007	0.916609	0.646525	[Cs8g_pb007140, Cs2g_pb017310, Cs9g_pb011530, Cs9g_pb011550, Cs4g_pb015370]	1.10398
Others	Turquoise	7	2247	20	9007	0.212341	1.40296	[Cs8g_pb007750, Cs8g_pb007730, Cs6g_pb011690, Cs5g_pb009000, Cs7g_pb004760, Cs4g_pb022540, CsUn_pb042800]	0.85723
Metabolism	Turquoise	651	2247	2851	9007	0.999303	0.915295	[Cs9g_pb012030, Cs1g_pb013630, CsUn_pb031470, Cs3g_pb001670, Cs3g_pb024550, Cs3g_pb022130, Cs1g_pb010000, Cs7g_pb012010, Cs8g_pb000830, CsUn_pb051080, Cs6g_pb006470, Cs2g_pb018890, Cs2g_pb018650, Cs7g_pb016610, CsUn_pb009670, CsUn_pb032560, Cs1g_pb024400, Cs7g_pb009070, Cs5g_pb004720, Cs8g_pb019200, Cs1g_pb009260, Cs5g_pb025310, Cs4g_pb004160, Cs5g_pb014510, Cs8g_pb000840, Cs5g_pb016930, Cs3g_pb0…	1.02276
Genetic Information Processing	Turquoise	385	2247	1623	9007	0.902245	0.950866	[Cs7g_pb014670, Cs7g_pb006800, Cs3g_pb023220, Cs3g_pb026850, Cs2g_pb013080, Cs1g_pb000310, Cs8g_pb008670, Cs4g_pb016250, Cs5g_pb024460, CsUn_pb031100, Cs8g_pb018350, Cs6g_pb016150, Cs3g_pb026500, Cs9g_pb001480, Cs5g_pb011240, Cs5g_pb003620, Cs2g_pb027370, Cs6g_pb007210, Cs1g_pb024990, Cs6g_pb020770, Cs5g_pb024310, Cs8g_pb018340, Cs7g_pb017720, Cs7g_pb003990, CsUn_pb033630, Cs2g_pb027260, Cs8g_pb0…	1.11755
Environmental Information Processing	Turquoise	130	2247	418	9007	0.00211001	1.24665	[Cs3g_pb013810, Cs4g_pb002250, Cs8g_pb000790, Cs8g_pb000830, Cs9g_pb003680, Cs9g_pb001130, Cs1g_pb004510, Cs6g_pb011780, Cs6g_pb010690, Cs7g_pb005030, Cs8g_pb006530, Cs4g_pb024840, Cs4g_pb014990, Cs1g_pb022460, Cs4g_pb002260, Cs4g_pb003230, CsUn_pb005230, Cs3g_pb024040, Cs2g_pb011070, Cs6g_pb010620, Cs4g_pb025640, Cs1g_pb017420, Cs8g_pb000840, Cs2g_pb017170, CsUn_pb034290, Cs1g_pb015090, Cs9g_pb0…	0.0657119
Cellular Processes	Turquoise	102	2247	347	9007	0.030974	1.17828	[Cs3g_pb008100, CsUn_pb049560, Cs4g_pb001320, Cs3g_pb026050, Cs9g_pb009540, Cs3g_pb028750, Cs4g_pb017220, Cs7g_pb026770, Cs4g_pb019000, Cs7g_pb019330, Cs7g_pb021130, Cs3g_pb027430, Cs5g_pb011120, Cs8g_pb003270, Cs7g_pb003120, Cs2g_pb024260, Cs3g_pb010010, Cs5g_pb000750, Cs7g_pb027350, Cs3g_pb024170, Cs8g_pb018340, Cs3g_pb026590, Cs7g_pb014050, Cs6g_pb019610, Cs1g_pb019080, Cs2g_pb001750, Cs4g_pb0…	0.355385
Organismal Systems	Turquoise	77	2247	259	9007	0.0435019	1.1917	[Cs4g_pb006970, Cs1g_pb020960, Cs4g_pb006610, Cs2g_pb008650, Cs8g_pb018880, Cs2g_pb021820, Cs7g_pb014110, Cs8g_pb000230, CsUn_pb001420, Cs9g_pb001130, CsUn_pb003840, CsUn_pb042440, Cs7g_pb009510, Cs9g_pb013400, Cs1g_pb022340, CsUn_pb051720, Cs9g_pb016400, CsUn_pb051970, Cs5g_pb001880, Cs2g_pb010420, Cs5g_pb020060, Cs5g_pb006770, Cs5g_pb031550, Cs3g_pb021900, Cs9g_pb004060, Cs6g_pb010620, Cs8g_pb0…	0.431064
Brite Hierarchies	Turquoise	1603	2247	6305	9007	0.0577114	1.01912	[Cs8g_pb017150, Cs8g_pb019330, Cs6g_pb017490, Cs7g_pb012250, Cs7g_pb006800, Cs3g_pb023100, Cs1g_pb000310, Cs8g_pb008670, Cs7g_pb003770, Cs5g_pb002770, Cs5g_pb024580, CsUn_pb031100, Cs2g_pb008740, Cs6g_pb016150, CsUn_pb021780, Cs4g_pb007550, Cs5g_pb016930, Cs7g_pb010080, Cs9g_pb004300, Cs4g_pb020990, Cs5g_pb011240, CsUn_pb032430, Cs5g_pb003620, Cs6g_pb007210, Cs5g_pb021040, Cs7g_pb003750, Cs7g_pb0…	0.483888
Not Included in Pathway or Brite	Turquoise	99	2247	431	9007	0.848487	0.920736	[CsUn_pb052970, Cs8g_pb020320, Cs8g_pb017790, Cs7g_pb002320, Cs4g_pb022540, Cs2g_pb004530, CsUn_pb042800, Cs9g_pb007880, CsUn_pb034060, Cs1g_pb008830, Cs2g_pb002180, Cs6g_pb007440, Cs7g_pb024760, Cs2g_pb013650, Cs7g_pb022500, Cs6g_pb013160, CsUn_pb000740, CsUn_pb004940, Cs8g_pb007750, Cs2g_pb001880, Cs2g_pb003540, Cs4g_pb017070, Cs7g_pb001340, Cs7g_pb000370, Cs7g_pb009460, Cs3g_pb008200, Cs1g_pb0…	1.13479
Carbohydrate metabolism	Turquoise	183	2247	802	9007	0.934565	0.914648	[Cs3g_pb008100, Cs7g_pb001510, Cs2g_pb012790, Cs5g_pb007310, Cs7g_pb001630, CsUn_pb031470, Cs5g_pb007670, Cs9g_pb020690, Cs9g_pb006270, Cs8g_pb000790, Cs7g_pb012010, Cs9g_pb004130, Cs4g_pb000470, Cs5g_pb006060, Cs8g_pb000830, Cs6g_pb015630, Cs3g_pb008740, Cs2g_pb018650, Cs7g_pb016610, Cs7g_pb027220, Cs5g_pb004720, Cs7g_pb005390, Cs2g_pb013920, Cs2g_pb006160, CsUn_pb004420, Cs2g_pb009550, Cs4g_pb0…	1.07229
Energy metabolism	Turquoise	57	2247	453	9007	1	0.504375	[Cs5g_pb004400, Cs3g_pb024550, Cs9g_pb006270, Cs7g_pb015360, Cs9g_pb005100, CsUn_pb009670, Cs9g_pb011420, Cs5g_pb020650, Cs4g_pb007900, Cs8g_pb010000, Cs1g_pb022780, Cs6g_pb002350, Cs7g_pb005390, Cs3g_pb012000, Cs2g_pb006160, Cs3g_pb002070, Cs7g_pb021130, Cs4g_pb012700, Cs8g_pb011160, Cs3g_pb029210, Cs2g_pb011670, Cs2g_pb004220, Cs4g_pb000360, Cs9g_pb004220, Cs2g_pb000750, Cs7g_pb013710, Cs2g_pb0…	1
Lipid metabolism	Turquoise	114	2247	408	9007	0.0861949	1.12001	[Cs2g_pb011980, CsUn_pb053300, Cs7g_pb023700, Cs2g_pb012790, Cs3g_pb026050, Cs7g_pb020430, Cs8g_pb018880, Cs6g_pb014380, Cs3g_pb022130, CsUn_pb003720, CsUn_pb051080, Cs2g_pb026830, Cs2g_pb017290, Cs7g_pb024190, Cs1g_pb003660, Cs7g_pb009510, CsUn_pb051800, Cs6g_pb007600, Cs8g_pb019200, Cs2g_pb011990, Cs8g_pb018750, CsUn_pb031740, Cs2g_pb016520, Cs9g_pb005750, Cs5g_pb009160, Cs3g_pb016350, Cs3g_pb0…	0.507851
Nucleotide metabolism	Turquoise	36	2247	154	9007	0.704491	0.937042	[Cs9g_pb014010, Cs3g_pb002060, CsUn_pb005860, Cs3g_pb002040, Cs5g_pb030550, Cs1g_pb013630, Cs4g_pb008150, Cs7g_pb012010, Cs2g_pb020050, Cs1g_pb017060, Cs5g_pb009230, Cs3g_pb016060, Cs5g_pb009990, Cs8g_pb008030, Cs1g_pb025290, Cs3g_pb015890, Cs7g_pb004040, Cs5g_pb004940, Cs1g_pb008110, Cs9g_pb007170, Cs2g_pb008760, Cs7g_pb017630, Cs9g_pb006240, Cs9g_pb006100, Cs5g_pb007160, CsUn_pb004700, Cs9g_pb0…	1.19984
Amino acid metabolism	Turquoise	120	2247	531	9007	0.911077	0.905866	[Cs7g_pb023420, Cs5g_pb007310, Cs1g_pb013630, Cs3g_pb025120, Cs3g_pb001670, Cs9g_pb006270, Cs9g_pb021300, Cs6g_pb016960, Cs5g_pb006060, Cs5g_pb024170, Cs4g_pb011080, Cs2g_pb003430, Cs7g_pb016610, Cs8g_pb007060, CsUn_pb032560, Cs1g_pb020320, Cs1g_pb025170, Cs7g_pb005390, Cs2g_pb013920, Cs4g_pb003350, Cs2g_pb006160, CsUn_pb004420, Cs2g_pb009550, CsUn_pb006960, Cs2g_pb008580, Cs7g_pb002830, Cs3g_pb0…	1.10958
Metabolism of other amino acids	Turquoise	51	2247	259	9007	0.982084	0.78931	[Cs3g_pb008100, Cs5g_pb007630, Cs7g_pb001630, Cs3g_pb001590, Cs3g_pb001630, Cs6g_pb010890, Cs7g_pb003290, Cs2g_pb018650, Cs1g_pb025570, Cs9g_pb010130, Cs2g_pb009550, Cs7g_pb017190, Cs8g_pb017220, Cs9g_pb005270, Cs7g_pb005900, Cs9g_pb004220, Cs5g_pb028060, Cs8g_pb013900, Cs5g_pb011000, Cs2g_pb018660, Cs7g_pb013510, Cs7g_pb007360, Cs4g_pb014360, Cs8g_pb017210, Cs4g_pb009660, Cs2g_pb020830, Cs2g_pb0…	1.04948
Glycan biosynthesis and metabolism	Turquoise	31	2247	112	9007	0.28287	1.10948	[Cs7g_pb000940, Cs3g_pb010420, Cs8g_pb014040, Cs2g_pb012790, Cs7g_pb005510, Cs1g_pb015590, Cs8g_pb003660, Cs4g_pb012190, Cs2g_pb020330, Cs2g_pb026550, Cs1g_pb024400, Cs3g_pb013630, Cs8g_pb013950, Cs2g_pb012910, Cs3g_pb016200, CsUn_pb048480, Cs7g_pb025810, Cs2g_pb016300, Cs7g_pb025830, Cs4g_pb004160, Cs8g_pb020810, Cs3g_pb027610, Cs8g_pb020950, Cs7g_pb004090, Cs1g_pb017170, Cs2g_pb010920, Cs1g_pb0…	0.978819
Metabolism of cofactors and vitamins	Turquoise	90	2247	344	9007	0.317287	1.04872	[Cs4g_pb002370, Cs3g_pb002040, Cs9g_pb021500, Cs5g_pb023560, Cs3g_pb002080, Cs5g_pb007670, Cs7g_pb017100, CsUn_pb046930, Cs8g_pb004830, Cs6g_pb010890, Cs5g_pb014440, Cs1g_pb003660, Cs2g_pb018890, Cs9g_pb010730, Cs2g_pb003990, Cs8g_pb011450, Cs8g_pb008030, Cs1g_pb025290, Cs1g_pb025170, Cs3g_pb016880, Cs5g_pb002940, Cs3g_pb009740, CsUn_pb004420, Cs1g_pb009260, Cs8g_pb021240, Cs3g_pb003200, Cs5g_pb0…	1.08076
Metabolism of terpenoids and polyketides	Turquoise	57	2247	256	9007	0.860257	0.892508	[Cs8g_pb016020, Cs1g_pb009170, Cs7g_pb000620, Cs1g_pb010000, Cs5g_pb006060, Cs3g_pb000420, Cs2g_pb003910, Cs6g_pb009460, Cs1g_pb021530, Cs2g_pb019940, Cs2g_pb003590, Cs3g_pb011790, Cs1g_pb022420, Cs4g_pb012690, Cs1g_pb008790, Cs1g_pb016410, Cs6g_pb018130, Cs4g_pb014920, Cs5g_pb025310, Cs3g_pb027430, Cs7g_pb028160, Cs5g_pb011000, Cs8g_pb000160, Cs3g_pb015420, Cs8g_pb012010, Cs9g_pb013930, Cs8g_pb0…	1.13658
Biosynthesis of other secondary metabolites	Turquoise	83	2247	356	9007	0.783839	0.934556	[Cs4g_pb002370, Cs3g_pb011950, Cs9g_pb012030, Cs4g_pb010910, Cs7g_pb023540, Cs7g_pb001630, Cs8g_pb017470, Cs7g_pb023500, Cs5g_pb023560, Cs2g_pb005980, Cs3g_pb025120, Cs1g_pb017470, Cs9g_pb021300, Cs7g_pb017660, Cs5g_pb024170, Cs8g_pb004830, Cs7g_pb009750, Cs6g_pb006470, Cs2g_pb025660, Cs4g_pb003820, Cs5g_pb015170, Cs7g_pb009070, Cs4g_pb017060, Cs3g_pb009740, Cs2g_pb009670, Cs1g_pb014310, Cs1g_pb0…	1.20336
Transcription	Turquoise	82	2247	285	9007	0.0754995	1.15331	[CsUn_pb004530, Cs8g_pb018320, Cs1g_pb016500, Cs3g_pb013610, Cs4g_pb006650, Cs4g_pb025170, Cs5g_pb026470, CsUn_pb031750, Cs5g_pb003030, Cs6g_pb019230, Cs7g_pb019400, CsUn_pb021350, Cs7g_pb001430, Cs4g_pb007380, Cs4g_pb021290, Cs7g_pb019480, Cs3g_pb026850, Cs8g_pb003220, Cs8g_pb016820, Cs3g_pb013010, Cs3g_pb012040, Cs4g_pb016250, Cs7g_pb001070, Cs9g_pb010180, Cs7g_pb019330, Cs5g_pb021150, Cs6g_pb0…	0.498754
Translation	Turquoise	148	2247	652	9007	0.923873	0.909895	[CsUn_pb051120, CsUn_pb004530, Cs3g_pb027380, Cs2g_pb013640, Cs3g_pb002080, Cs7g_pb014670, Cs7g_pb006800, Cs7g_pb011960, Cs7g_pb013500, Cs6g_pb009340, Cs1g_pb000310, Cs7g_pb013980, Cs8g_pb008670, Cs5g_pb022430, Cs1g_pb010920, Cs5g_pb024460, Cs2g_pb012320, Cs9g_pb020620, Cs3g_pb008330, CsUn_pb031100, Cs3g_pb006830, Cs6g_pb013680, Cs4g_pb024030, Cs3g_pb026500, Cs3g_pb009820, Cs9g_pb008860, Cs3g_pb0…	1.10057
Folding, sorting and degradation	Turquoise	141	2247	610	9007	0.871576	0.926545	[Cs3g_pb010420, Cs8g_pb012380, CsUn_pb053780, Cs5g_pb030210, Cs2g_pb021300, CsUn_pb002510, Cs3g_pb023220, Cs7g_pb027580, Cs7g_pb001070, Cs9g_pb011590, Cs8g_pb015480, Cs7g_pb019330, Cs6g_pb004500, Cs7g_pb024800, Cs8g_pb018350, CsUn_pb021020, Cs9g_pb007410, CsUn_pb033090, Cs5g_pb011240, Cs6g_pb007210, Cs8g_pb018340, CsUn_pb004470, Cs5g_pb010860, Cs1g_pb010540, Cs3g_pb020840, CsUn_pb031290, Cs9g_pb0…	1.13775
Replication and repair	Turquoise	42	2247	157	9007	0.32778	1.07233	[Cs7g_pb002800, Cs7g_pb000520, Cs4g_pb001020, Cs2g_pb015420, Cs4g_pb005600, Cs9g_pb007180, Cs2g_pb005540, Cs3g_pb020940, Cs6g_pb014360, Cs3g_pb020720, Cs4g_pb000690, Cs3g_pb026850, Cs2g_pb013080, Cs7g_pb006420, CsUn_pb036720, Cs5g_pb020630, Cs9g_pb019540, Cs5g_pb027920, Cs2g_pb012860, Cs2g_pb010320, Cs2g_pb007550, Cs2g_pb013130, Cs4g_pb009930, Cs4g_pb000340, Cs1g_pb004900, Cs6g_pb012250, Cs4g_pb0…	1.09932
Membrane transport	Turquoise	7	2247	32	9007	0.720259	0.87685	[Cs1g_pb010060, Cs4g_pb003250, Cs7g_pb019750, Cs4g_pb003230, Cs5g_pb013580, Cs2g_pb026300, Cs7g_pb016880]	1.20782
Signal transduction	Turquoise	123	2247	386	9007	0.00103738	1.27731	[Cs3g_pb013810, Cs4g_pb002250, Cs8g_pb000790, Cs8g_pb000830, Cs9g_pb003680, Cs9g_pb001130, Cs1g_pb004510, Cs6g_pb011780, Cs6g_pb010690, Cs7g_pb005030, Cs8g_pb006530, Cs4g_pb024840, Cs4g_pb014990, Cs1g_pb022460, Cs4g_pb002260, CsUn_pb005230, Cs3g_pb024040, Cs2g_pb011070, Cs6g_pb010620, Cs4g_pb025640, Cs1g_pb017420, Cs8g_pb000840, Cs2g_pb017170, CsUn_pb034290, Cs1g_pb015090, Cs9g_pb020180, Cs9g_pb0…	0.0565371
Transport and catabolism	Turquoise	102	2247	347	9007	0.030974	1.17828	[Cs3g_pb008100, CsUn_pb049560, Cs4g_pb001320, Cs3g_pb026050, Cs9g_pb009540, Cs3g_pb028750, Cs4g_pb017220, Cs7g_pb026770, Cs4g_pb019000, Cs7g_pb019330, Cs7g_pb021130, Cs3g_pb027430, Cs5g_pb011120, Cs8g_pb003270, Cs7g_pb003120, Cs2g_pb024260, Cs3g_pb010010, Cs5g_pb000750, Cs7g_pb027350, Cs3g_pb024170, Cs8g_pb018340, Cs3g_pb026590, Cs7g_pb014050, Cs6g_pb019610, Cs1g_pb019080, Cs2g_pb001750, Cs4g_pb0…	0.355385
Environmental adaptation	Turquoise	77	2247	259	9007	0.0435019	1.1917	[Cs4g_pb006970, Cs1g_pb020960, Cs4g_pb006610, Cs2g_pb008650, Cs8g_pb018880, Cs2g_pb021820, Cs7g_pb014110, Cs8g_pb000230, CsUn_pb001420, Cs9g_pb001130, CsUn_pb003840, CsUn_pb042440, Cs7g_pb009510, Cs9g_pb013400, Cs1g_pb022340, CsUn_pb051720, Cs9g_pb016400, CsUn_pb051970, Cs5g_pb001880, Cs2g_pb010420, Cs5g_pb020060, Cs5g_pb006770, Cs5g_pb031550, Cs3g_pb021900, Cs9g_pb004060, Cs6g_pb010620, Cs8g_pb0…	0.431064
Protein families: metabolism	Turquoise	378	2247	1529	9007	0.599649	0.990972	[Cs3g_pb027380, Cs5g_pb032510, Cs2g_pb014730, Cs7g_pb023700, Cs8g_pb011170, Cs3g_pb029440, Cs7g_pb020430, CsUn_pb002470, Cs2g_pb012670, Cs3g_pb002080, CsUn_pb031470, Cs3g_pb022130, Cs1g_pb010000, Cs4g_pb025530, Cs1g_pb019730, Cs4g_pb004270, Cs6g_pb015630, Cs9g_pb001130, Cs2g_pb021260, Cs2g_pb025860, CsUn_pb033890, Cs1g_pb025170, Cs4g_pb012690, Cs4g_pb014990, Cs2g_pb008060, Cs7g_pb005390, Cs1g_pb0…	1.25696
Protein families: genetic information processing	Turquoise	1076	2247	4282	9007	0.361638	1.00726	[Cs5g_pb000360, Cs5g_pb002540, Cs6g_pb015070, Cs8g_pb019330, Cs6g_pb017490, Cs3g_pb022490, Cs7g_pb014670, Cs2g_pb006310, Cs7g_pb006800, Cs4g_pb004270, Cs3g_pb023100, Cs3g_pb026850, Cs9g_pb002350, Cs2g_pb013080, Cs4g_pb017100, Cs1g_pb000310, Cs8g_pb008670, Cs7g_pb003770, Cs4g_pb016250, Cs3g_pb014860, CsUn_pb031100, Cs2g_pb008740, Cs6g_pb016150, Cs2g_pb007650, Cs2g_pb020620, Cs2g_pb016120, CsUn_pb0…	1.12624
Protein families: signaling and cellular processes	Turquoise	394	2247	1427	9007	0.00652944	1.10675	[Cs5g_pb000360, Cs4g_pb008510, Cs9g_pb018810, Cs8g_pb017150, Cs5g_pb025540, CsUn_pb002910, Cs7g_pb012250, Cs2g_pb017320, Cs3g_pb001670, Cs2g_pb006310, Cs7g_pb010190, Cs9g_pb001130, Cs5g_pb033280, Cs4g_pb017220, Cs2g_pb018650, Cs7g_pb026770, Cs7g_pb026650, Cs4g_pb017460, Cs1g_pb009000, Cs2g_pb008740, Cs8g_pb018350, CsUn_pb031340, Cs5g_pb024340, Cs7g_pb014680, Cs6g_pb010620, Cs2g_pb017570, Cs6g_pb0…	0.129402
Unclassified: metabolism	Turquoise	72	2247	326	9007	0.901211	0.885303	[Cs2g_pb010450, CsUn_pb052970, CsUn_pb004850, Cs8g_pb020320, Cs3g_pb027180, Cs8g_pb014120, Cs7g_pb002320, Cs2g_pb014010, Cs7g_pb011360, Cs4g_pb022540, Cs2g_pb004530, Cs9g_pb005780, CsUn_pb042800, Cs1g_pb017870, Cs9g_pb007880, CsUn_pb034060, Cs4g_pb023950, Cs1g_pb008830, Cs8g_pb005080, Cs2g_pb002180, Cs6g_pb007440, CsUn_pb004860, Cs1g_pb018710, Cs5g_pb032840, Cs2g_pb014540, Cs7g_pb022500, Cs9g_pb0…	1.12265
Unclassified: genetic information processing	Turquoise	4	2247	21	9007	0.807143	0.763515	[Cs2g_pb007590, Cs1g_pb014750, Cs7g_pb024760, Cs2g_pb013650]	1.15005
Unclassified: signaling and cellular processes	Turquoise	15	2247	46	9007	0.150875	1.30711	[CsUn_pb025360, Cs1g_pb019930, Cs7g_pb002760, Cs8g_pb004310, Cs3g_pb023330, Cs3g_pb005000, Cs1g_pb018390, Cs7g_pb010550, Cs1g_pb004500, Cs7g_pb000360, CsUn_pb032980, Cs7g_pb000370, Cs1g_pb004010, Cs3g_pb014840, Cs2g_pb007170]	0.747516
Poorly characterized	Turquoise	8	2247	38	9007	0.766955	0.843885	[Cs9g_pb005400, Cs8g_pb007140, Cs8g_pb017790, Cs2g_pb017310, Cs8g_pb017800, Cs9g_pb011530, Cs9g_pb011550, Cs4g_pb015370]	1.19426

## Sheet: Table S6
Table S6. Co-expression networks of three CsWRKYs (weight>0.15) .
Source node	Target node	Weight
CsWRKY47	Cs4g_pb022560-SPS2	0.205894
CsWRKY47	Cs9g_pb011150-SPS1	0.232339
CsWRKY47	Cs6g_pb013390-SPP	0.307291
CsWRKY3	Cs2g_pb021070-SDHB	0.190576
CsWRKY47	Cs2g_pb021070-SDHB	0.312691
CsWRKY3	Cs2g_pb024020-PPC3	0.186259
CsWRKY47	Cs7g_pb008840-PPC2	0.247751
CsWRKY47	Cs2g_pb024020-PPC1	0.268714
CsWRKY47	Cs7g_pb016720-PK2	0.218602
CsWRKY47	Cs5g_pb030260-PK1	0.330021
CsWRKY3	Cs1g_pb015320-PFK1	0.152883
CsWRKY47	Cs1g_pb015320-PFK1	0.344488
CsWRKY3	Cs7g_pb004940-PDHB	0.16278
CsWRKY47	Cs7g_pb004940-PDHB	0.248832
CsWRKY3	Cs4g_pb011780-PDHA2	0.163697
CsWRKY47	Cs4g_pb011780-PDHA2	0.231324
CsWRKY3	Cs7g_pb003020-PDHA1	0.199556
CsWRKY47	Cs7g_pb003020-PDHA1	0.318724
CsWRKY3	Cs5g_pb022310-MDHa	0.181682
CsWRKY47	Cs5g_pb022310-MDHa	0.298332
CsWRKY3	Cs1g_pb019100-MDH2d	0.204964
CsWRKY3	Cs7g_pb021480-MDH2b	0.216224
CsWRKY47	Cs7g_pb021480-MDH2b	0.256959
CsWRKY47	Cs1g_pb019100-MDH2a	0.362663
CsWRKY47	Cs2g_pb020840-MDH1b	0.265023
CsWRKY47	Cs9g_pb010190-MDH1a	0.273615
CsWRKY47	Cs4g_pb009890-maeB	0.170647
CsWRKY3	Cs6g_pb003550-IDH3d	0.186396
CsWRKY47	Cs1g_pb025150-IDH3c	0.237277
CsWRKY47	Cs8g_pb000580-IDH3b	0.307371
CsWRKY47	Cs6g_pb003550-IDH3a	0.316394
CsWRKY3	Cs2g_pb025970-IDH1	0.177681
CsWRKY47	Cs2g_pb025970-IDH1	0.334459
CsWRKY3	Cs1g_pb015170-HXK	0.164881
CsWRKY47	Cs1g_pb015170-HXK	0.332634
CsWRKY3	Cs2g_pb014000	0.187826
CsWRKY47	Cs2g_pb014000	0.231664
CsWRKY47	CsUn_pb031830	0.293324
CsWRKY3	CsUn_pb031360	0.156217
CsWRKY47	CsUn_pb031360	0.250627
CsWRKY47	CsUn_pb002190	0.150231
CsWRKY47	Cs9g_pb020020	0.195499
CsWRKY47	Cs9g_pb003760	0.19851
CsWRKY47	Cs9g_pb001520	0.279777
CsWRKY3	Cs9g_pb000640	0.21728
CsWRKY47	Cs9g_pb000640	0.310794
CsWRKY47	Cs8g_pb016800	0.225254
CsWRKY47	Cs8g_pb016720	0.160866
CsWRKY47	Cs7g_pb021760	0.250314
CsWRKY47	Cs7g_pb019560	0.201476
CsWRKY47	Cs7g_pb011160	0.232735
CsWRKY47	Cs7g_pb011150	0.19317
CsWRKY3	Cs7g_pb010030	0.152247
CsWRKY47	Cs7g_pb010030	0.257531
CsWRKY3	Cs7g_pb002460	0.241308
CsWRKY47	Cs7g_pb002460	0.297378
CsWRKY47	Cs7g_pb001660	0.157802
CsWRKY3	Cs6g_pb019890	0.220201
CsWRKY47	Cs6g_pb019890	0.289457
CsWRKY47	Cs6g_pb015730	0.316509
CsWRKY47	Cs6g_pb015570	0.177836
CsWRKY47	Cs6g_pb011430	0.266831
CsWRKY47	Cs6g_pb010900	0.211309
CsWRKY47	Cs6g_pb010250	0.15236
CsWRKY3	Cs5g_pb032830	0.152855
CsWRKY47	Cs5g_pb032830	0.267152
CsWRKY47	Cs5g_pb032380	0.308856
CsWRKY47	Cs5g_pb028380	0.307071
CsWRKY3	Cs5g_pb024060	0.181058
CsWRKY47	Cs5g_pb024060	0.223996
CsWRKY47	Cs5g_pb013610	0.248618
CsWRKY47	Cs5g_pb012200	0.229127
CsWRKY47	Cs5g_pb007060	0.233111
CsWRKY47	Cs5g_pb003580	0.186235
CsWRKY47	Cs4g_pb021990	0.252991
CsWRKY47	Cs4g_pb016600	0.168378
CsWRKY47	Cs4g_pb008940	0.307126
CsWRKY47	Cs4g_pb008810	0.156996
CsWRKY47	Cs4g_pb003620	0.253917
CsWRKY47	Cs3g_pb022300	0.161989
CsWRKY47	Cs3g_pb021060	0.310385
CsWRKY47	Cs3g_pb016050	0.203522
CsWRKY47	Cs3g_pb014050	0.203521
CsWRKY47	Cs2g_pb023580	0.21119
CsWRKY3	Cs2g_pb017130	0.150811
CsWRKY47	Cs2g_pb017130	0.251783
CsWRKY47	Cs2g_pb016110	0.331186
CsWRKY47	Cs2g_pb012970	0.19391
CsWRKY47	Cs2g_pb010770	0.243994
CsWRKY3	Cs2g_pb000850	0.150058
CsWRKY47	Cs2g_pb000850	0.316613
CsWRKY47	Cs1g_pb023060	0.239014
CsWRKY3	Cs1g_pb016930	0.19168
CsWRKY47	Cs1g_pb016930	0.317461
CsWRKY3	Cs1g_pb016350	0.188038
CsWRKY47	Cs1g_pb016350	0.348
CsWRKY46	CsUn_pb004440-HKL1	0.300425
CsWRKY46	Cs5g_pb015010-PDH	0.288987
CsWRKY46	Cs9g_pb002320-SUS2	0.217432
CsWRKY46	Cs2g_pb006160-mMDH1	0.185561
CsWRKY46	CsUn_pb034170-PK3	0.173652
CsWRKY46	Cs9g_pb004130-PK4	0.164809
CsWRKY46	CsUn_pb010170-CS	0.154374
CsWRKY46	Cs6g_pb006710	0.373697
CsWRKY46	Cs3g_pb022480	0.369639
CsWRKY46	Cs3g_pb002060	0.366451
CsWRKY46	Cs6g_pb006740	0.365209
CsWRKY46	Cs3g_pb002040	0.358426
CsWRKY46	Cs4g_pb009230	0.356774
CsWRKY46	Cs5g_pb014510	0.333708
CsWRKY46	Cs7g_pb022620	0.332772
CsWRKY46	Cs7g_pb017190	0.324653
CsWRKY46	Cs1g_pb017200	0.320386
CsWRKY46	CsUn_pb038890	0.313396
CsWRKY46	Cs5g_pb007080	0.308164
CsWRKY46	Cs3g_pb022390	0.304735
CsWRKY46	Cs9g_pb020690	0.304641
CsWRKY46	Cs5g_pb002360	0.297716
CsWRKY46	Cs5g_pb014500	0.281152
CsWRKY46	Cs1g_pb009450	0.279734
CsWRKY46	Cs3g_pb022960	0.239368
CsWRKY46	Cs4g_pb001740	0.236528
CsWRKY46	Cs1g_pb003190	0.2359
CsWRKY46	Cs3g_pb016820	0.229731
CsWRKY46	Cs5g_pb007310	0.220381
CsWRKY46	Cs6g_pb006720	0.199248
CsWRKY46	Cs9g_pb017360	0.190881
CsWRKY46	Cs5g_pb014490	0.187196
CsWRKY46	Cs6g_pb009440	0.184131
CsWRKY46	Cs3g_pb013940	0.179874
CsWRKY46	Cs2g_pb008110	0.176903
CsWRKY46	Cs2g_pb016520	0.172301
CsWRKY46	Cs4g_pb000470	0.169628
CsWRKY46	Cs6g_pb006770	0.159668
CsWRKY46	Cs1g_pb003740	0.157505

## Sheet: Table S7
Table S7. Specific primers used in real-time RT-PCR.
Gene	Primers' sequences of RT-PCR
Cs5g_pb002530-F	CAGGTGCACCCATCGTCAT
Cs5g_pb002530-R	CGTCGGATCTTTGAACTTGTTTAG
Cs4g_pb021230-F	CACCTGATCCGCCTCATGT
Cs4g_pb021230-R	GTCCGAGCAGTCAACGTGATT
Cs8g_pb012170-F	CAGATACAAAGGCTGCAGTTTCA
Cs8g_pb012170-R	GCCACCAGAGGAATACATCATCA
Cs6g_pb004840-F	CAACCACCCAAAGCCTCAA
Cs6g_pb004840-R	CCTAATCCTAGCCCCTGTGTCA
Cs7g_pb004560-F	CACAGGTCACTGCCCAAGCT
Cs7g_pb004560-R	GATGGATATTCAGCAGGGATTTG
Cs2g_pb001850-F	AGCCGGACAGATCCAAACAT
Cs2g_pb001850-R	TGGCCATGGATGGTTATGCT
Cs7g_pb004790-F	CCTGAGATACCAAGCAAAGCAA
Cs7g_pb004790-R	AAAACGTGGCTGCCGAATT
Cs5g_pb033710-F	GGAGCGGTGCTTGGAAGA
Cs5g_pb033710-R	GGTTATGTTCGCCTTCGTACGT
Cs4g_pb011150-F	CCACCATTACCCTTGACTTAACG
Cs4g_pb011150-R	TCCCCGGAGGAATTGCA
Cs4g_pb008170-F	TTGATGTCTCCGGCGAAGTT
Cs4g_pb008170-R	ACCGGGTGGGATCATGATG
Actin-F	CCAAGCAGCATGAAGATCAA
Actin-R	ATCTGCTGGAAGGTGCTGAG
